# Supplementary material for: Methyl 2-(p-toluene­sulfonamido)benzoate
Source: Acta Crystallogr Sect E Struct Rep Online. 2010 Jan 13;66(Pt 2):o346. doi: 10.1107/S1600536810000814 (PMC2979953; doi:10.1107/S1600536810000814)
Supplement: Supplementary file 2 [file e-66-0o346-Isup2.hkl]

# 
# h,k,l, Fc-squared, Fo-squared, sigma(Fo-squared) and status flag 
# 
data_I
_shelx_title ' 1 in P2(1)/c' 
_shelx_refln_list_code          4 
_shelx_F_calc_maximum      278.84 
_exptl_crystal_F_000       640.00 
_reflns_d_resolution_high  0.8394 
 
loop_ 
 _symmetry_equiv_pos_as_xyz 
 'x, y, z' 
 '-x, y+1/2, -z+1/2' 
 '-x, -y, -z' 
 'x, -y-1/2, z-1/2' 
 
_cell_length_a    15.0129 
_cell_length_b     8.3593 
_cell_length_c    11.9664 
_cell_angle_alpha  90.000 
_cell_angle_beta   96.854 
_cell_angle_gamma  90.000 
 
_shelx_F_squared_multiplier     1.000 
 
loop_ 
 _refln_index_h 
 _refln_index_k 
 _refln_index_l 
 _refln_F_squared_calc 
 _refln_F_squared_meas 
 _refln_F_squared_sigma 
 _refln_observed_status 
   2   0   0     4319.64     3755.29     66.08 o 
   3   0   0     4066.70     3814.95     66.52 o 
   4   0   0      149.73      135.07      2.51 o 
   5   0   0     1035.07     1002.38     10.94 o 
   6   0   0      342.80      373.85      4.90 o 
   7   0   0      645.06      581.71      7.14 o 
   8   0   0        0.73        0.34      0.44 o 
   9   0   0      368.37      370.70      5.31 o 
  10   0   0      358.79      377.96      5.52 o 
  11   0   0      623.52      607.71      8.11 o 
  12   0   0     2713.50     2707.93     30.12 o 
  13   0   0      110.30      114.11      6.49 o 
  14   0   0        0.36        0.22      1.64 o 
  15   0   0       61.98       56.23      5.22 o 
  16   0   0       51.85       61.31      5.67 o 
  17   0   0        0.58        0.15      2.01 o 
   1   1   0     3607.28     3693.25     45.98 o 
   2   1   0     3279.67     3187.85     39.82 o 
   3   1   0       30.57       30.49      0.70 o 
   4   1   0     8479.48     8206.49     63.47 o 
   5   1   0     1933.39     2052.88     15.06 o 
   6   1   0     1788.79     1737.61     11.99 o 
   7   1   0      312.21      343.41      3.07 o 
   8   1   0      888.66      894.66      7.41 o 
   9   1   0      148.09      154.82      2.08 o 
  10   1   0      439.30      477.22      4.67 o 
  11   1   0      561.90      515.31      5.62 o 
  12   1   0      617.57      606.84      7.61 o 
  13   1   0       97.26      103.58      2.65 o 
  14   1   0        2.90        2.74      1.11 o 
  15   1   0        5.87        3.77      1.60 o 
  16   1   0        2.44        0.83      1.55 o 
  17   1   0       25.68       22.59      2.98 o 
   0   2   0     5745.94     5215.33     91.29 o 
   1   2   0      612.44      677.77      9.15 o 
   2   2   0      494.86      448.96      5.43 o 
   3   2   0      266.80      248.66      3.88 o 
   4   2   0       57.65       64.21      1.15 o 
   5   2   0       36.92       41.23      0.95 o 
   6   2   0      388.47      416.96      4.36 o 
   7   2   0      275.30      265.74      2.92 o 
   8   2   0     2046.76     2060.73     15.75 o 
   9   2   0       22.29       23.61      0.88 o 
  10   2   0        8.68        9.58      0.83 o 
  11   2   0       18.91       14.98      1.85 o 
  12   2   0      175.16      169.25      3.56 o 
  13   2   0        2.82        2.53      0.91 o 
  14   2   0        1.18        0.37      0.79 o 
  15   2   0        7.23        7.83      1.51 o 
  16   2   0       23.64       23.98      2.89 o 
  17   2   0        0.52        1.52      1.73 o 
   1   3   0       71.68       76.24      1.54 o 
   2   3   0       39.52       29.74      0.91 o 
   3   3   0      321.51      350.32      3.74 o 
   4   3   0     1098.54     1105.30      9.73 o 
   5   3   0      265.94      282.09      3.36 o 
   6   3   0        6.32        5.14      0.51 o 
   7   3   0        0.35        0.70      0.41 o 
   8   3   0        2.56        6.65      0.54 o 
   9   3   0      382.65      374.88      4.73 o 
  10   3   0      107.64      121.63      2.49 o 
  11   3   0        8.35        6.78      0.86 o 
  12   3   0        1.32        1.70      0.85 o 
  13   3   0       35.46       34.82      1.85 o 
  14   3   0        0.03        0.43      0.87 o 
  15   3   0        0.53       -0.72      0.99 o 
  16   3   0        8.63        6.71      1.97 o 
   0   4   0      618.13      608.07     20.99 o 
   1   4   0       42.70       43.84      1.32 o 
   2   4   0     1443.26     1510.64     12.88 o 
   3   4   0       10.66       10.63      0.75 o 
   4   4   0      907.66      931.25      9.64 o 
   5   4   0       55.75       53.70      1.49 o 
   6   4   0       32.84       32.95      1.14 o 
   7   4   0       38.07       28.60      1.12 o 
   8   4   0       22.13       23.88      1.57 o 
   9   4   0      116.29      119.90      2.29 o 
  10   4   0       58.00       52.70      1.78 o 
  11   4   0       91.28       87.45      2.67 o 
  12   4   0       50.88       46.54      2.07 o 
  13   4   0        4.64        3.93      1.08 o 
  14   4   0       14.99       15.08      1.88 o 
  15   4   0        3.16        1.79      1.29 o 
  16   4   0       46.73       47.71      4.04 o 
   1   5   0      121.33      135.20      2.64 o 
   2   5   0        5.82        4.95      0.62 o 
   3   5   0     1033.21     1072.27      9.83 o 
   4   5   0      266.67      262.57      3.91 o 
   5   5   0        5.13        9.24      0.81 o 
   6   5   0      102.06       89.80      2.58 o 
   7   5   0       39.48       40.99      2.16 o 
   8   5   0      740.58      755.08     12.24 o 
   9   5   0        0.18        0.34      0.90 o 
  10   5   0       77.30       73.49      2.52 o 
  11   5   0       22.87       25.48      1.76 o 
  12   5   0       50.95       52.05      2.30 o 
  13   5   0       25.87       23.15      1.78 o 
  14   5   0       48.11       48.97      2.40 o 
  15   5   0       88.74      106.98      4.14 o 
   0   6   0      387.73      374.15      8.91 o 
   1   6   0       11.67        6.03      0.90 o 
   2   6   0      860.07      866.00      8.58 o 
   3   6   0      562.21      569.49      8.63 o 
   4   6   0      388.79      371.29      8.08 o 
   5   6   0       32.93       35.36      2.01 o 
   6   6   0      139.99      131.68      4.80 o 
   7   6   0       69.78       70.39      3.69 o 
   8   6   0       11.47        9.69      1.91 o 
   9   6   0      307.34      289.93      7.88 o 
  10   6   0       34.89       34.80      2.01 o 
  11   6   0       19.88       20.71      2.29 o 
  12   6   0        6.14        7.53      1.48 o 
  13   6   0        0.33        0.33      1.07 o 
  14   6   0       45.20       49.92      2.58 o 
   1   7   0       23.76       27.74      1.87 o 
   2   7   0      104.52       99.73      3.32 o 
   3   7   0       58.28       59.09      2.73 o 
   4   7   0      854.61      851.07     12.15 o 
   5   7   0       23.78       27.04      5.15 o 
   6   7   0      390.07      392.26      9.33 o 
   7   7   0       24.89       23.64      2.69 o 
   8   7   0      345.94      343.24      8.99 o 
   9   7   0        2.91        2.84      1.73 o 
  10   7   0       42.33       43.65      2.34 o 
  11   7   0        7.24        5.02      1.45 o 
  12   7   0       16.74       15.12      2.68 o 
   0   8   0      445.72      448.61     14.17 o 
   1   8   0        1.40        1.97      1.20 o 
   2   8   0       78.76       77.48      3.13 o 
   3   8   0        4.83        6.39      1.42 o 
   4   8   0       63.79       63.04      3.66 o 
   5   8   0       59.78       53.23      7.98 o 
   6   8   0        5.57        5.79      1.86 o 
   7   8   0       19.30       21.66      3.99 o 
   8   8   0        0.00       -0.20      1.53 o 
   9   8   0        0.11       -0.21      1.56 o 
  10   8   0        4.59        4.56      1.32 o 
   1   9   0        0.13       -0.52      1.36 o 
   2   9   0       31.12       32.14      2.41 o 
   3   9   0        1.77        0.41      1.42 o 
   4   9   0        1.13        1.28      1.72 o 
   5   9   0        2.04        3.24      1.77 o 
   6   9   0        0.53       -0.45      1.53 o 
   7   9   0        2.27        3.03      3.02 o 
 -17   1   1        5.98        3.48      2.95 o 
 -16   1   1        3.87        3.29      1.75 o 
 -15   1   1       56.88       53.45      4.59 o 
 -14   1   1        0.95        1.05      1.24 o 
 -13   1   1      266.89      256.10      5.98 o 
 -12   1   1        1.56        1.49      0.76 o 
 -11   1   1      436.79      428.29      5.80 o 
 -10   1   1       21.30       19.15      0.79 o 
  -9   1   1      392.35      384.31      3.83 o 
  -8   1   1      568.63      594.54      4.84 o 
  -7   1   1       41.07       44.94      0.86 o 
  -6   1   1      861.13      773.87      6.94 o 
  -5   1   1      390.49      400.50      3.90 o 
  -4   1   1     2481.14     2669.42     23.88 o 
  -3   1   1     8645.46     8556.47    131.66 o 
  -2   1   1        2.07        1.49      0.52 o 
  -1   1   1     7732.02     7099.78    176.01 o 
   0   1   1     6985.94     6335.51     69.50 o 
   1   1   1      633.27      658.85      7.16 o 
   2   1   1     4952.66     4579.79     46.58 o 
   3   1   1      241.82      220.47      2.32 o 
   4   1   1      181.74      177.57      2.07 o 
   5   1   1      331.95      368.55      3.59 o 
   6   1   1        5.80        2.37      0.29 o 
   7   1   1      761.49      816.98      6.77 o 
   8   1   1        0.72       -0.42      0.28 o 
   9   1   1      733.97      712.91      6.29 o 
  10   1   1        0.45        0.74      0.43 o 
  11   1   1      211.50      228.06      3.25 o 
  12   1   1      169.25      163.57      3.32 o 
  13   1   1      141.38      133.09      3.04 o 
  14   1   1       51.19       52.37      2.90 o 
  15   1   1       32.61       29.27      2.82 o 
  16   1   1        0.17        0.62      1.45 o 
  17   1   1        0.05        0.69      1.56 o 
 -17   2   1       36.62       33.19      3.35 o 
 -16   2   1       10.41       10.87      2.29 o 
 -15   2   1       14.40       15.63      1.87 o 
 -14   2   1       91.22       87.39      4.68 o 
 -13   2   1       14.27       17.51      1.37 o 
 -12   2   1     1479.15     1424.50     15.14 o 
 -11   2   1      321.76      339.80      4.50 o 
 -10   2   1      218.57      234.95      3.47 o 
  -9   2   1        1.56        0.22      0.45 o 
  -8   2   1      131.66      119.28      1.94 o 
  -7   2   1      803.89      850.72      7.89 o 
  -6   2   1       41.54       39.04      0.95 o 
  -5   2   1      357.59      342.65      3.63 o 
  -4   2   1        4.83        2.20      0.40 o 
  -3   2   1      110.62      117.44      2.48 o 
  -2   2   1     7645.47     6934.93     97.95 o 
  -1   2   1     6152.89     6031.74    122.79 o 
   0   2   1     5608.17     5511.43     58.17 o 
   1   2   1     5235.86     5131.95     51.56 o 
   2   2   1      732.46      829.00      9.37 o 
   3   2   1      145.07      157.24      2.30 o 
   4   2   1      145.45      124.95      1.82 o 
   5   2   1      485.11      453.44      4.14 o 
   6   2   1      998.42     1136.32      9.08 o 
   7   2   1        1.95        0.35      0.31 o 
   8   2   1      613.20      569.83      5.88 o 
   9   2   1      435.78      440.12      4.95 o 
  10   2   1      631.93      617.74      6.60 o 
  11   2   1      138.29      144.02      3.10 o 
  12   2   1      223.13      207.93      3.94 o 
  13   2   1      173.18      173.93      3.69 o 
  14   2   1       40.19       38.29      1.91 o 
  15   2   1        2.51        1.64      1.23 o 
  16   2   1       99.46      100.91      7.31 o 
  17   2   1        1.33        3.95      2.98 o 
 -17   3   1       21.14       20.44      4.40 o 
 -16   3   1       25.40       22.52      2.88 o 
 -15   3   1       78.32       78.73      3.41 o 
 -14   3   1       10.49       10.08      1.28 o 
 -13   3   1      148.91      146.33      3.04 o 
 -12   3   1      118.00      112.07      2.58 o 
 -11   3   1       92.95       83.43      2.15 o 
 -10   3   1      103.15      102.89      2.31 o 
  -9   3   1       71.31       67.08      2.07 o 
  -8   3   1     1169.56     1174.63     12.41 o 
  -7   3   1      112.32      130.54      2.22 o 
  -6   3   1      209.31      176.78      2.51 o 
  -5   3   1       70.27       94.31      1.64 o 
  -4   3   1      303.98      308.14      3.49 o 
  -3   3   1        7.89       14.00      0.95 o 
  -2   3   1        8.97       11.91      0.70 o 
   0   3   1      361.47      405.05      5.40 o 
   1   3   1     1613.03     1555.25     16.92 o 
   2   3   1      756.98      705.64      9.73 o 
   3   3   1      328.23      351.84      5.09 o 
   4   3   1     1277.30     1218.44     14.49 o 
   5   3   1       89.30       90.61      1.77 o 
   6   3   1       17.80       25.67      0.86 o 
   7   3   1      243.15      277.95      3.22 o 
   8   3   1       57.69       56.42      1.34 o 
   9   3   1      450.58      449.90      4.73 o 
  10   3   1      312.78      295.67      5.63 o 
  11   3   1      108.28      109.79      2.81 o 
  12   3   1        6.51        5.24      1.14 o 
  13   3   1      269.36      268.64      5.71 o 
  14   3   1       95.95      105.70      3.55 o 
  15   3   1       63.59       67.36      3.32 o 
  16   3   1       36.68       43.91      3.58 o 
 -16   4   1        4.23        0.99      2.20 o 
 -15   4   1       11.77       13.32      1.82 o 
 -14   4   1       70.41       75.01      2.66 o 
 -13   4   1       10.19       11.39      1.35 o 
 -12   4   1       85.00       83.16      2.35 o 
 -11   4   1       53.90       52.96      2.05 o 
 -10   4   1      148.02      159.18      3.51 o 
  -9   4   1      337.91      344.01      5.32 o 
  -8   4   1      155.26      175.60      3.83 o 
  -7   4   1        7.83        8.38      0.90 o 
  -6   4   1       35.27       31.28      1.11 o 
  -5   4   1       83.84      104.46      1.94 o 
  -4   4   1      399.57      434.34      4.77 o 
  -3   4   1      741.75      786.01      6.83 o 
  -2   4   1      549.18      495.12      5.59 o 
  -1   4   1       12.59       16.22      0.99 o 
   0   4   1        6.84        6.10      0.73 o 
   1   4   1      716.97      794.81      9.88 o 
   2   4   1       17.55       32.24      1.04 o 
   3   4   1       36.54       35.76      1.13 o 
   4   4   1      576.29      727.15      7.81 o 
   5   4   1      412.63      423.81      5.19 o 
   6   4   1       10.31        3.85      0.58 o 
   7   4   1      113.62      126.71      1.97 o 
   8   4   1       12.22       12.83      0.92 o 
   9   4   1      477.50      462.40      6.51 o 
  10   4   1      221.34      201.13      4.14 o 
  11   4   1       14.62       15.95      1.63 o 
  12   4   1       35.28       34.86      2.54 o 
  13   4   1        6.84        5.20      1.29 o 
  14   4   1       79.64       80.54      3.28 o 
  15   4   1        1.15       -0.34      1.34 o 
  16   4   1        0.32       -0.51      1.20 o 
 -15   5   1        9.15        7.59      1.38 o 
 -14   5   1        3.96        1.54      1.11 o 
 -13   5   1        2.34        4.25      1.14 o 
 -12   5   1        6.49        5.14      1.12 o 
 -11   5   1        1.09        2.14      1.18 o 
 -10   5   1        0.70        1.07      0.99 o 
  -9   5   1        0.29       -0.16      1.40 o 
  -8   5   1      174.45      175.55      3.57 o 
  -7   5   1        2.17        0.84      0.59 o 
  -6   5   1      189.86      174.30      4.83 o 
  -5   5   1       75.46       80.05      1.80 o 
  -4   5   1        7.44        7.34      0.74 o 
  -3   5   1        4.65        3.86      0.53 o 
  -2   5   1       36.62       36.99      1.26 o 
  -1   5   1       12.55        5.20      0.97 o 
   0   5   1      103.94      107.34      3.36 o 
   1   5   1       63.10       70.04      2.24 o 
   2   5   1      161.11      162.13      2.77 o 
   3   5   1       25.49       25.12      1.42 o 
   4   5   1      232.06      231.46      4.56 o 
   5   5   1       21.96       24.56      1.88 o 
   6   5   1        2.63        3.85      1.04 o 
   7   5   1       24.12       27.82      2.65 o 
   8   5   1        9.70        8.95      1.30 o 
   9   5   1        4.28        2.17      1.01 o 
  10   5   1        8.47        8.30      1.31 o 
  11   5   1       19.98       23.56      1.72 o 
  12   5   1        3.16        4.64      1.09 o 
  13   5   1        3.26        3.01      1.28 o 
  14   5   1       29.13       32.29      2.51 o 
  15   5   1        4.83        6.36      4.00 o 
 -14   6   1        2.96        3.62      1.27 o 
 -13   6   1        0.95        0.06      0.98 o 
 -12   6   1        4.13        2.55      1.05 o 
 -11   6   1        0.01        0.13      1.04 o 
 -10   6   1       11.85       12.69      1.80 o 
  -9   6   1        0.00        0.18      1.48 o 
  -8   6   1       29.50       27.73      2.66 o 
  -7   6   1      263.38      261.68      7.20 o 
  -6   6   1       30.62       25.75      4.62 o 
  -5   6   1      254.48      248.49      5.06 o 
  -4   6   1      182.70      174.06      3.28 o 
  -3   6   1        1.65        1.58      0.82 o 
  -2   6   1       86.84       95.89      2.13 o 
  -1   6   1        3.26        2.38      0.76 o 
   0   6   1      152.89      152.90      3.14 o 
   1   6   1      365.57      355.49      5.22 o 
   2   6   1      141.08      151.51      5.07 o 
   3   6   1      158.65      160.75      3.94 o 
   4   6   1      112.99      113.76      3.35 o 
   5   6   1       26.70       26.92      1.82 o 
   6   6   1        0.95        1.32      0.91 o 
   7   6   1        0.06       -1.41      1.34 o 
   8   6   1        7.65        8.67      1.20 o 
   9   6   1        5.75        4.20      1.45 o 
  10   6   1        4.41        3.31      1.21 o 
  11   6   1        7.07        4.66      1.39 o 
  12   6   1       29.93       26.74      2.20 o 
  13   6   1        9.06       12.64      1.74 o 
 -12   7   1        0.02       -0.36      0.94 o 
 -11   7   1       32.52       34.26      3.35 o 
 -10   7   1       40.86       34.87      3.34 o 
  -9   7   1        0.64        1.65      1.71 o 
  -8   7   1       13.81       12.21      4.29 o 
  -7   7   1       77.94       79.29      4.24 o 
  -6   7   1       88.78       88.45      4.32 o 
  -5   7   1        3.88        4.96      1.66 o 
  -4   7   1      322.06      343.78      6.61 o 
  -3   7   1      224.90      224.62      5.47 o 
  -2   7   1       11.51       11.23      1.56 o 
  -1   7   1      145.07      136.08      2.73 o 
   0   7   1      249.31      241.51      4.38 o 
   1   7   1      186.33      196.01      3.93 o 
   2   7   1      131.94      148.11      4.07 o 
   3   7   1      218.47      239.79      6.07 o 
   4   7   1        6.55        4.01      2.09 o 
   5   7   1       12.27       15.18      1.70 o 
   6   7   1        9.21        7.92      1.87 o 
   7   7   1        6.05        6.69      1.82 o 
   8   7   1       96.81       97.89      4.69 o 
   9   7   1       10.14        9.30      1.60 o 
  10   7   1       16.99       15.41      1.94 o 
  11   7   1        5.79        3.23      1.52 o 
  12   7   1        2.65        1.15      1.34 o 
 -10   8   1       22.75       24.01      3.13 o 
  -9   8   1       77.94       73.70      5.74 o 
  -8   8   1        3.68        7.52      3.54 o 
  -7   8   1       50.51       55.96     10.67 o 
  -6   8   1       18.13       18.19      2.63 o 
  -5   8   1       26.88       28.06      2.87 o 
  -4   8   1       11.11        6.27      1.92 o 
  -3   8   1       90.80       87.10      6.19 o 
  -2   8   1       72.00       85.21      3.30 o 
  -1   8   1       33.12       37.87      2.36 o 
   0   8   1       85.29       92.12      4.24 o 
   1   8   1       33.77       33.68      2.89 o 
   2   8   1       43.51       38.93      2.37 o 
   3   8   1      106.21      115.36      3.80 o 
   4   8   1        9.00        8.83      1.58 o 
   5   8   1       63.61       70.66      4.85 o 
   6   8   1        1.10        0.16      1.33 o 
   7   8   1       67.59       71.95      4.06 o 
   8   8   1       16.98       11.97      1.50 o 
   9   8   1       21.13       16.68      2.01 o 
  10   8   1       19.74       19.82      2.13 o 
  -7   9   1        1.89        2.90      4.03 o 
  -6   9   1       46.04       48.87      3.88 o 
  -5   9   1        4.39        4.54      1.87 o 
  -4   9   1       39.57       42.43      4.06 o 
  -3   9   1        6.61        5.87      1.92 o 
  -2   9   1        9.98       11.14      2.13 o 
  -1   9   1       18.65       20.34      2.56 o 
   0   9   1        0.06        1.94      1.48 o 
   1   9   1      125.52      145.72      5.64 o 
   2   9   1      126.25      130.68      5.75 o 
   3   9   1        1.86        0.68      1.52 o 
   4   9   1       42.24       45.19      3.44 o 
   5   9   1        5.07        4.66      1.78 o 
   6   9   1       43.29       49.45      3.77 o 
   7   9   1        1.29        1.22      1.60 o 
 -17   0   2        0.01       -2.16      2.01 o 
 -16   0   2      225.47      216.06     10.22 o 
 -15   0   2       21.68       22.23      3.73 o 
 -14   0   2      153.34      143.27      7.46 o 
 -13   0   2        1.67        1.94      1.72 o 
 -12   0   2      344.82      368.26     14.39 o 
 -11   0   2      244.49      215.69      5.39 o 
 -10   0   2        0.06        0.01      0.61 o 
  -9   0   2      392.83      378.43      5.40 o 
  -8   0   2      195.48      233.90      3.07 o 
  -7   0   2      102.47      112.73      2.07 o 
  -6   0   2    12969.12    12473.96    209.94 o 
  -5   0   2     3443.32     4089.06     50.91 o 
  -4   0   2    77750.30    68990.92   6197.87 o 
  -3   0   2    16534.12    15191.18    522.76 o 
  -2   0   2     8043.29     7606.27     93.67 o 
  -1   0   2     4492.64     4157.20     72.79 o 
   1   0   2      866.03      934.63     16.93 o 
   2   0   2     2579.47     2645.77     44.93 o 
   3   0   2     2330.39     2336.22     23.82 o 
   4   0   2     1603.64     1607.06     16.85 o 
   5   0   2     1377.78     1412.68     15.12 o 
   6   0   2     2495.23     2759.30     28.55 o 
   7   0   2       35.16       61.53      1.93 o 
   8   0   2     1940.93     2055.00     29.40 o 
   9   0   2     1066.63     1113.91     12.99 o 
  10   0   2      520.36      495.32      6.93 o 
  11   0   2      377.63      382.88      5.92 o 
  12   0   2      115.68      111.04      3.10 o 
  13   0   2       33.56       34.89      2.20 o 
  14   0   2      202.53      207.86      9.17 o 
  15   0   2       16.20       21.63      3.65 o 
  16   0   2        0.01       -1.34      1.72 o 
  17   0   2        6.98        7.01      2.91 o 
 -17   1   2        8.89       10.56      4.21 o 
 -16   1   2       58.55       57.34      6.38 o 
 -15   1   2      190.28      191.98      6.46 o 
 -14   1   2       89.82       93.62      4.26 o 
 -13   1   2       10.13       11.38      1.49 o 
 -12   1   2       17.14       17.26      1.59 o 
 -11   1   2      245.85      233.46      3.37 o 
 -10   1   2     1105.47     1139.06      9.48 o 
  -9   1   2       23.79       27.11      0.75 o 
  -8   1   2     5216.87     5291.44     37.97 o 
  -7   1   2       43.41       73.67      1.24 o 
  -6   1   2        4.70       10.52      0.51 o 
  -5   1   2      109.14       84.41      2.39 o 
  -4   1   2      437.58      499.60      6.16 o 
  -3   1   2     1782.94     1782.21     22.94 o 
  -2   1   2     1079.93     1066.21      9.79 o 
  -1   1   2       92.49       88.78      1.94 o 
   0   1   2       54.18       37.38      1.09 o 
   1   1   2    24480.38    18619.89    225.85 o 
   2   1   2     9323.30     8249.25    404.45 o 
   3   1   2      320.56      290.35      4.02 o 
   4   1   2     3958.36     3915.11     30.74 o 
   5   1   2      181.04      167.87      2.16 o 
   6   1   2      356.57      325.83      3.73 o 
   7   1   2      422.09      401.04      3.87 o 
   8   1   2     1943.82     1946.30     14.85 o 
   9   1   2       10.52       11.30      0.98 o 
  10   1   2      412.69      392.67      4.13 o 
  11   1   2        1.08       -0.18      0.95 o 
  12   1   2       57.75       46.28      1.51 o 
  13   1   2      439.31      429.76      6.76 o 
  14   1   2       86.15       86.29      2.55 o 
  15   1   2        9.03        8.59      3.02 o 
  16   1   2        2.64        1.27      1.59 o 
  17   1   2        1.97       -1.72      2.09 o 
 -17   2   2        1.31        2.93      1.82 o 
 -16   2   2        6.30        7.93      2.02 o 
 -15   2   2       12.44       12.11      3.30 o 
 -14   2   2        5.35        4.80      1.30 o 
 -13   2   2        4.66        6.11      0.88 o 
 -12   2   2      295.36      285.07      4.19 o 
 -11   2   2        3.66        4.95      0.86 o 
 -10   2   2       58.51       54.34      2.15 o 
  -9   2   2      227.26      243.69      3.97 o 
  -8   2   2      181.32      189.34      3.29 o 
  -7   2   2      121.79      134.75      2.95 o 
  -6   2   2      196.62      205.12      3.64 o 
  -5   2   2      128.60      113.52      2.40 o 
  -4   2   2      233.45      218.38      2.27 o 
  -3   2   2      258.59      252.91      2.57 o 
  -2   2   2     1340.78     1363.33     11.11 o 
  -1   2   2       61.15       55.31      1.27 o 
   0   2   2      785.50      890.84      8.40 o 
   1   2   2     2569.78     2608.05     22.98 o 
   2   2   2     7012.25     7000.16     62.39 o 
   3   2   2     5210.22     5044.84     43.66 o 
   4   2   2     2665.39     2656.11     23.70 o 
   5   2   2      136.17      154.99      2.15 o 
   6   2   2        1.67        2.06      0.40 o 
   7   2   2       39.30       27.43      0.98 o 
   8   2   2       25.03       19.98      0.90 o 
   9   2   2      480.72      492.33      5.88 o 
  10   2   2        1.99        2.75      0.59 o 
  11   2   2        0.14       -0.69      0.46 o 
  12   2   2       84.34       86.76      2.51 o 
  13   2   2       47.28       46.32      1.98 o 
  14   2   2      270.04      276.25      5.63 o 
  15   2   2       62.57       66.72      2.75 o 
  16   2   2       39.10       40.05      5.15 o 
 -17   3   2        1.15        4.02      2.42 o 
 -16   3   2        0.26       -0.79      1.05 o 
 -15   3   2        2.91        1.47      1.18 o 
 -14   3   2       29.04       24.31      1.44 o 
 -13   3   2       98.07       95.50      2.48 o 
 -12   3   2        5.79        8.54      1.10 o 
 -11   3   2        0.85       -0.42      0.71 o 
 -10   3   2       33.62       34.65      1.69 o 
  -9   3   2      150.88      155.93      3.22 o 
  -8   3   2       23.07       20.35      1.22 o 
  -7   3   2       44.36       47.71      1.61 o 
  -6   3   2        4.94        6.53      0.51 o 
  -5   3   2      239.16      244.89      3.26 o 
  -4   3   2        2.44        1.98      0.36 o 
  -3   3   2       65.69       63.58      1.54 o 
  -2   3   2       95.39      119.11      3.13 o 
  -1   3   2      417.44      466.16      5.06 o 
   0   3   2     1677.75     1726.14     18.56 o 
   1   3   2     1188.80     1255.13     14.02 o 
   2   3   2       31.58       30.04      1.70 o 
   3   3   2      309.78      289.87      3.80 o 
   4   3   2     1655.53     1855.23     17.31 o 
   5   3   2       87.98      101.27      2.07 o 
   6   3   2       13.47       15.70      0.77 o 
   7   3   2      343.40      354.97      4.26 o 
   8   3   2       41.42       49.04      1.52 o 
   9   3   2       86.53       91.79      1.98 o 
  10   3   2       16.80       14.18      1.07 o 
  11   3   2        0.15        0.59      0.88 o 
  12   3   2        7.50        7.44      1.25 o 
  13   3   2       25.34       26.51      2.01 o 
  14   3   2       13.71       17.64      1.79 o 
  15   3   2        3.42        5.91      2.13 o 
  16   3   2       72.05       73.00      3.20 o 
 -16   4   2        6.09        6.98      2.08 o 
 -15   4   2        1.68       -0.89      2.39 o 
 -14   4   2       27.62       28.17      1.66 o 
 -13   4   2        0.99        1.32      0.77 o 
 -12   4   2      152.88      146.53      2.88 o 
 -11   4   2       99.21      100.74      2.90 o 
 -10   4   2        0.63       -0.73      0.72 o 
  -9   4   2       40.29       41.59      4.08 o 
  -8   4   2       70.17       76.36      2.64 o 
  -7   4   2      113.00      105.94      2.53 o 
  -6   4   2      424.64      434.01      4.91 o 
  -5   4   2       47.26       49.25      1.39 o 
  -4   4   2      133.69      128.71      4.89 o 
  -3   4   2       99.93      109.75      1.78 o 
  -2   4   2     1489.08     1539.06     13.09 o 
  -1   4   2      130.25      144.56      2.88 o 
   0   4   2     2034.64     2238.67     24.09 o 
   1   4   2        0.14        0.66      0.53 o 
   2   4   2       92.91       93.86      2.45 o 
   3   4   2        3.07        8.89      0.92 o 
   4   4   2      115.77      128.52      2.88 o 
   5   4   2      254.60      258.68      3.94 o 
   6   4   2       53.18       57.86      1.98 o 
   7   4   2      194.37      188.16      3.56 o 
   8   4   2        5.04        5.36      0.78 o 
   9   4   2      138.28      124.08      3.23 o 
  10   4   2      149.57      150.13      5.93 o 
  11   4   2        0.24        0.43      1.68 o 
  12   4   2      274.89      269.10      5.88 o 
  13   4   2        7.87        8.88      1.51 o 
  14   4   2        1.06        1.17      1.12 o 
  15   4   2       25.05       22.61      2.15 o 
 -15   5   2        4.77        3.72      1.20 o 
 -14   5   2        4.14        4.72      1.18 o 
 -13   5   2        5.93        6.60      1.24 o 
 -12   5   2       68.88       80.17      3.39 o 
 -11   5   2      229.78      225.26      5.57 o 
 -10   5   2      266.11      261.56      6.43 o 
  -9   5   2        2.12        2.36      0.82 o 
  -8   5   2       33.32       28.88      2.51 o 
  -7   5   2       89.17       89.45      2.41 o 
  -6   5   2       70.74       78.89      2.20 o 
  -5   5   2       46.99       48.96      1.43 o 
  -4   5   2       38.01       40.27      1.39 o 
  -3   5   2       25.00       25.02      1.07 o 
  -2   5   2      195.08      222.89      3.43 o 
  -1   5   2     1618.48     1636.73     18.53 o 
   0   5   2        0.86        5.71      0.84 o 
   1   5   2      661.98      648.49      8.86 o 
   2   5   2      455.48      455.37      6.96 o 
   3   5   2      152.57      150.83      3.54 o 
   4   5   2      510.20      531.47      7.93 o 
   5   5   2      195.53      201.98      3.42 o 
   6   5   2      264.45      252.16      4.21 o 
   7   5   2        1.23        1.75      0.70 o 
   8   5   2      476.28      483.20      6.61 o 
   9   5   2        0.28       -0.01      1.41 o 
  10   5   2      408.56      392.13      7.02 o 
  11   5   2      265.24      261.07      7.06 o 
  12   5   2       44.27       52.29      3.27 o 
  13   5   2        2.75        3.79      3.32 o 
  14   5   2        3.54        4.78      1.67 o 
 -14   6   2       32.35       36.68      2.28 o 
 -13   6   2       14.54       14.18      1.42 o 
 -12   6   2       14.42       19.68      2.14 o 
 -11   6   2       14.81       16.63      2.34 o 
 -10   6   2        4.90        1.71      1.39 o 
  -9   6   2      103.85      102.83      5.29 o 
  -8   6   2      174.75      178.65      4.82 o 
  -7   6   2      411.14      409.68      6.13 o 
  -6   6   2      260.23      241.53      4.95 o 
  -5   6   2      157.76      148.27      3.65 o 
  -4   6   2       37.09       35.01      1.51 o 
  -3   6   2      361.41      382.84      5.45 o 
  -2   6   2      882.69      910.52      8.98 o 
  -1   6   2       72.48       69.40      2.38 o 
   0   6   2      875.88      870.18     11.47 o 
   1   6   2        1.97        2.40      1.30 o 
   2   6   2      403.00      401.12      6.74 o 
   3   6   2      219.62      217.96      4.72 o 
   4   6   2       39.32       46.27      2.26 o 
   5   6   2      456.52      444.60      7.48 o 
   6   6   2       37.52       35.78      1.60 o 
   7   6   2      236.56      232.35      4.35 o 
   8   6   2       15.11       12.53      1.55 o 
   9   6   2      146.95      140.59      4.06 o 
  10   6   2      136.42      141.74      4.14 o 
  11   6   2        0.02        0.83      1.06 o 
  12   6   2       98.50      101.62      4.69 o 
  13   6   2        0.57        2.76      2.09 o 
 -12   7   2       45.72       48.11      3.14 o 
 -11   7   2       13.98       17.57      2.21 o 
 -10   7   2      254.98      251.42      7.93 o 
  -9   7   2        5.50        5.63      2.91 o 
  -8   7   2      325.39      322.48      8.78 o 
  -7   7   2        0.13        0.40      1.53 o 
  -6   7   2      152.42      158.76      5.77 o 
  -5   7   2        8.02        9.00      1.98 o 
  -4   7   2       12.06       10.14      1.95 o 
  -3   7   2        0.48       -0.06      0.96 o 
  -2   7   2        0.42       -0.13      0.73 o 
  -1   7   2      116.05      109.30      3.39 o 
   0   7   2      477.79      473.77      6.69 o 
   1   7   2      332.80      333.80      5.38 o 
   2   7   2      784.35      766.90     11.10 o 
   3   7   2       11.81       12.37      1.74 o 
   4   7   2      285.94      278.36      5.88 o 
   5   7   2       88.60       81.35      4.62 o 
   6   7   2      284.68      295.29      5.43 o 
   7   7   2       21.61       20.56      1.91 o 
   8   7   2       53.74       52.69      2.67 o 
   9   7   2        6.93        4.77      1.34 o 
  10   7   2       37.08       40.12      2.55 o 
  11   7   2       29.05       31.31      2.38 o 
  12   7   2        5.88        4.35      1.43 o 
 -10   8   2       26.01       26.86      3.29 o 
  -9   8   2        0.00       -0.08      1.72 o 
  -8   8   2        0.01       -0.84      1.60 o 
  -7   8   2        8.70        9.62      2.34 o 
  -6   8   2       75.44       73.73      4.22 o 
  -5   8   2        0.00        0.23      1.34 o 
  -4   8   2      205.01      220.22     13.16 o 
  -3   8   2       21.89       22.17      2.49 o 
  -2   8   2      103.75      101.28      3.55 o 
  -1   8   2       19.13       23.38      1.99 o 
   0   8   2       93.68       95.66      3.43 o 
   1   8   2      101.96      112.53      4.04 o 
   2   8   2        0.18        1.84      1.63 o 
   3   8   2        0.58        0.59      1.07 o 
   4   8   2       28.13       32.65      2.31 o 
   5   8   2       12.32       13.35      2.57 o 
   6   8   2       15.39       16.56      1.60 o 
   7   8   2        7.21        7.95      1.48 o 
   8   8   2       14.78       14.95      1.87 o 
   9   8   2       15.57       14.11      1.95 o 
  -7   9   2        2.97        2.77      1.90 o 
  -6   9   2        6.08        6.77      2.11 o 
  -5   9   2        0.18       -1.98      1.39 o 
  -4   9   2        0.96        2.75      1.69 o 
  -3   9   2        2.32        0.96      1.45 o 
  -2   9   2        3.35        5.06      1.75 o 
  -1   9   2        0.40        2.28      1.52 o 
   0   9   2        0.34        0.36      1.42 o 
   1   9   2       11.37       17.83      2.45 o 
   2   9   2        4.50        0.92      1.56 o 
   3   9   2       11.29        9.62      1.69 o 
   4   9   2       15.27       17.00      2.43 o 
   5   9   2        3.59        1.90      1.01 o 
   6   9   2       10.25        9.14      1.66 o 
 -17   1   3       53.57       58.31     10.70 o 
 -16   1   3        1.25        4.70      1.89 o 
 -15   1   3       83.99       92.68      4.64 o 
 -14   1   3        1.30        4.21      1.57 o 
 -13   1   3      107.60      106.93      3.49 o 
 -12   1   3       25.35       28.14      1.91 o 
 -11   1   3      285.79      281.48      3.83 o 
 -10   1   3      389.72      356.65      5.27 o 
  -9   1   3       68.36       62.06      2.04 o 
  -8   1   3      785.69      831.78      8.53 o 
  -7   1   3     1684.20     1721.86     16.18 o 
  -6   1   3      186.40      191.38      3.38 o 
  -5   1   3     3525.17     3521.62     38.10 o 
  -4   1   3      878.16      885.68      8.58 o 
  -3   1   3       20.65       19.35      0.58 o 
  -2   1   3      447.50      443.96      4.54 o 
  -1   1   3      984.50      894.34      9.71 o 
   0   1   3      580.25      591.98      8.14 o 
   1   1   3      664.44      626.61      7.06 o 
   2   1   3      963.79      963.24     12.79 o 
   3   1   3     2536.15     2761.27     28.25 o 
   4   1   3      711.68      761.90      8.72 o 
   5   1   3      498.99      492.34      5.33 o 
   6   1   3       99.15      107.78      2.87 o 
   7   1   3     1062.37     1201.26     10.63 o 
   8   1   3       72.38       73.58      1.61 o 
   9   1   3       15.83       16.41      0.77 o 
  10   1   3       12.19       11.02      0.72 o 
  11   1   3        3.76        4.00      0.60 o 
  12   1   3        0.32        0.09      0.96 o 
  13   1   3       51.45       42.05      1.56 o 
  14   1   3       39.80       44.42      2.17 o 
  15   1   3       67.53       69.16      3.08 o 
  16   1   3       17.79       23.27      4.10 o 
 -17   2   3        1.86        3.36      1.89 o 
 -16   2   3      201.91      196.66      6.96 o 
 -15   2   3        1.40        1.77      1.18 o 
 -14   2   3      117.94      126.80      4.06 o 
 -13   2   3        3.19        1.82      1.06 o 
 -12   2   3       79.82       70.34      1.99 o 
 -11   2   3      246.50      255.47      4.40 o 
 -10   2   3      125.26      109.62      2.67 o 
  -9   2   3      376.86      366.82      5.98 o 
  -8   2   3      217.50      209.54      4.83 o 
  -7   2   3      547.16      541.21      7.46 o 
  -6   2   3     3057.72     3091.76     32.58 o 
  -5   2   3      549.34      459.81      6.26 o 
  -4   2   3       74.07       65.49      1.32 o 
  -3   2   3        3.78        6.96      0.74 o 
  -2   2   3       16.50       11.05      0.61 o 
  -1   2   3      248.38      277.77      3.24 o 
   0   2   3      314.98      238.47      4.16 o 
   1   2   3       16.80       12.34      1.15 o 
   2   2   3      162.99      173.05      2.87 o 
   3   2   3      213.61      182.51      3.69 o 
   4   2   3      737.64      828.69      9.73 o 
   5   2   3      499.99      527.54      5.75 o 
   6   2   3     1180.78     1244.87     13.95 o 
   7   2   3       29.60       20.97      0.97 o 
   8   2   3       34.45       27.99      1.05 o 
   9   2   3        0.11       -0.34      0.41 o 
  10   2   3      208.46      201.10      3.11 o 
  11   2   3       17.48       16.65      1.03 o 
  12   2   3      247.96      241.43      5.38 o 
  13   2   3       53.17       49.42      4.15 o 
  14   2   3       35.49       33.22      3.19 o 
  15   2   3        2.49        3.03      1.19 o 
  16   2   3       72.03       64.21      6.19 o 
 -16   3   3        7.10        9.91      1.79 o 
 -15   3   3       13.61       12.76      1.77 o 
 -14   3   3        2.86        3.63      1.38 o 
 -13   3   3       60.71       64.54      3.09 o 
 -12   3   3       11.16       12.98      1.30 o 
 -11   3   3      381.21      371.20      5.82 o 
 -10   3   3      710.10      691.49      8.66 o 
  -9   3   3       59.70       57.08      1.97 o 
  -8   3   3      241.64      252.99      4.85 o 
  -7   3   3      102.75      111.88      2.82 o 
  -6   3   3      125.54      112.99      3.29 o 
  -5   3   3      110.82      106.01      2.43 o 
  -4   3   3      153.58      124.79      1.68 o 
  -3   3   3      194.83      146.81      1.94 o 
  -2   3   3      960.97     1073.63      8.35 o 
  -1   3   3     1825.60     1887.39     14.01 o 
   0   3   3        1.60        1.96      0.42 o 
   1   3   3     4141.10     4301.93     37.66 o 
   2   3   3       79.80       86.48      3.21 o 
   3   3   3      416.43      426.92      5.08 o 
   4   3   3      326.85      367.63      5.41 o 
   5   3   3      460.88      495.36      7.16 o 
   6   3   3      864.81      857.62     10.20 o 
   7   3   3        2.67        3.90      0.69 o 
   8   3   3       10.27        7.80      0.91 o 
   9   3   3       80.47       86.20      2.48 o 
  10   3   3       16.99       13.01      1.18 o 
  11   3   3      469.71      442.47      8.77 o 
  12   3   3       52.09       51.15      2.42 o 
  13   3   3      218.32      214.39      4.99 o 
  14   3   3       42.10       44.70      5.30 o 
  15   3   3       77.14       71.42      3.82 o 
  16   3   3        4.14        6.03      1.73 o 
 -16   4   3       14.83       16.59      2.83 o 
 -15   4   3        0.03        0.47      1.17 o 
 -14   4   3      138.59      135.20      3.17 o 
 -13   4   3       53.09       61.09      3.30 o 
 -12   4   3       52.52       48.12      2.18 o 
 -11   4   3       91.11       84.64      2.66 o 
 -10   4   3      386.66      358.25      5.72 o 
  -9   4   3      319.02      332.06      5.31 o 
  -8   4   3       15.34       12.56      1.24 o 
  -7   4   3      328.01      325.61      5.57 o 
  -6   4   3        4.24        3.63      0.76 o 
  -5   4   3      489.33      473.76      6.89 o 
  -4   4   3        0.89        1.51      0.45 o 
  -3   4   3     1898.22     2034.94     17.52 o 
  -2   4   3        7.54       11.25      0.58 o 
  -1   4   3      301.97      309.95      3.47 o 
   0   4   3      540.92      719.59      8.11 o 
   1   4   3       11.29       13.64      0.85 o 
   2   4   3     2353.13     2231.38     20.72 o 
   3   4   3     1680.47     1669.92     16.08 o 
   4   4   3       26.74       20.38      1.11 o 
   5   4   3      258.81      286.49      4.23 o 
   6   4   3        7.16        6.78      0.79 o 
   7   4   3      359.01      358.89      7.27 o 
   8   4   3       10.30       10.83      1.14 o 
   9   4   3      143.33      144.47      3.53 o 
  10   4   3       78.63       71.82      3.38 o 
  11   4   3      108.72      109.66      4.19 o 
  12   4   3        0.42       -0.18      1.24 o 
  13   4   3       20.04       24.24      2.35 o 
  14   4   3       47.56       54.05      3.26 o 
  15   4   3      134.83      145.79      5.82 o 
 -15   5   3        0.01        0.66      1.49 o 
 -14   5   3        4.24        3.95      1.18 o 
 -13   5   3        5.09        6.95      1.54 o 
 -12   5   3        9.93        9.76      1.34 o 
 -11   5   3       17.46       19.58      1.62 o 
 -10   5   3      128.85      124.26      3.28 o 
  -9   5   3       17.80       15.33      1.34 o 
  -8   5   3       64.13       67.65      2.25 o 
  -7   5   3        1.28        0.27      0.60 o 
  -6   5   3      153.93      146.91      3.56 o 
  -5   5   3        3.13        2.60      1.02 o 
  -4   5   3      147.03      135.78      2.62 o 
  -3   5   3       98.31      105.47      1.91 o 
  -2   5   3       39.69       48.96      1.54 o 
  -1   5   3      189.57      202.26      3.87 o 
   0   5   3       61.16       64.81      2.14 o 
   1   5   3       73.63       81.26      1.94 o 
   2   5   3        9.35        7.60      1.17 o 
   3   5   3      210.24      213.23      3.65 o 
   4   5   3        0.22       -0.35      0.52 o 
   5   5   3        1.08        1.62      0.72 o 
   6   5   3        7.37        7.97      0.97 o 
   7   5   3        0.88        5.94      1.80 o 
   8   5   3        9.06        9.72      1.09 o 
   9   5   3       13.36       12.84      1.87 o 
  10   5   3       17.72       14.06      3.69 o 
  11   5   3       47.34       40.44      2.90 o 
  12   5   3      115.03      112.00      4.51 o 
  13   5   3       43.83       44.09      6.45 o 
  14   5   3        0.22        3.08      1.66 o 
 -14   6   3        8.06        8.10      1.45 o 
 -13   6   3        0.04       -0.99      1.17 o 
 -12   6   3        8.35        6.96      1.56 o 
 -11   6   3      145.77      157.95      6.28 o 
 -10   6   3        0.13       -0.90      1.12 o 
  -9   6   3       43.54       40.50      2.08 o 
  -8   6   3      159.84      166.55      3.74 o 
  -7   6   3        0.09        1.67      0.80 o 
  -6   6   3       39.81       43.86      3.14 o 
  -5   6   3        6.46        8.15      1.11 o 
  -4   6   3       39.52       45.20      2.44 o 
  -3   6   3      172.85      175.08      3.84 o 
  -2   6   3       71.31       77.76      3.41 o 
  -1   6   3      111.67      124.68      2.96 o 
   0   6   3       26.83       27.91      2.11 o 
   1   6   3       42.53       40.03      2.03 o 
   2   6   3       29.23       31.21      1.39 o 
   3   6   3        0.16       -0.18      0.88 o 
   4   6   3        0.28        0.08      1.05 o 
   5   6   3       23.97       22.61      1.48 o 
   6   6   3       12.73       11.40      1.22 o 
   7   6   3        0.12        0.40      0.76 o 
   8   6   3       25.89       25.01      2.31 o 
   9   6   3       54.92       45.43      2.45 o 
  10   6   3       31.48       32.44      3.51 o 
  11   6   3       28.86       23.76      3.10 o 
  12   6   3        5.93        6.03      1.86 o 
  13   6   3        1.24        2.98      1.75 o 
 -12   7   3        0.75        0.82      1.39 o 
 -11   7   3        0.23       -0.09      1.30 o 
 -10   7   3       63.72       63.70      3.34 o 
  -9   7   3       16.46       17.39      2.10 o 
  -8   7   3      224.36      242.25      8.18 o 
  -7   7   3       74.25       75.83      8.54 o 
  -6   7   3        5.95        8.92      1.95 o 
  -5   7   3       57.80       54.76      3.54 o 
  -4   7   3      147.14      143.06      3.88 o 
  -3   7   3       89.54       85.62      3.01 o 
  -2   7   3        1.86        2.02      0.99 o 
  -1   7   3      331.68      362.40      6.66 o 
   0   7   3       22.87       22.97      1.80 o 
   1   7   3        7.95       10.69      1.45 o 
   2   7   3       31.92       32.87      2.13 o 
   3   7   3       56.76       57.82      2.02 o 
   4   7   3      384.04      357.86      5.74 o 
   5   7   3        4.34        1.61      0.89 o 
   6   7   3        5.64        5.25      1.10 o 
   7   7   3       11.14        8.74      1.45 o 
   8   7   3        0.27        0.77      0.96 o 
   9   7   3        5.77        7.37      1.43 o 
  10   7   3       23.29       24.92      2.18 o 
  11   7   3       47.09       38.85      3.24 o 
 -10   8   3       20.64       18.50      3.01 o 
  -9   8   3      115.50      121.61      5.69 o 
  -8   8   3       15.11       15.82      4.03 o 
  -7   8   3      163.48      169.08      9.62 o 
  -6   8   3       29.99       34.52      4.66 o 
  -5   8   3       61.65       63.65      4.01 o 
  -4   8   3        0.22       -0.52      1.75 o 
  -3   8   3        3.17        2.23      1.39 o 
  -2   8   3       29.66       29.74      3.05 o 
  -1   8   3       11.47       10.61      1.25 o 
   0   8   3        7.80        5.86      2.05 o 
   1   8   3       11.89        9.69      1.51 o 
   2   8   3       85.80       82.82      2.39 o 
   3   8   3      270.68      269.58      5.02 o 
   4   8   3        5.04        4.10      1.10 o 
   5   8   3       27.24       31.96      1.91 o 
   6   8   3        4.65        6.30      1.36 o 
   7   8   3        0.95        0.17      1.05 o 
   8   8   3       22.03       22.98      2.14 o 
   9   8   3        8.25        8.73      1.66 o 
  -7   9   3        2.74        3.19      2.65 o 
  -6   9   3       33.03       39.34      3.61 o 
  -5   9   3       30.52       33.48      5.74 o 
  -4   9   3        0.03        1.79      1.58 o 
  -3   9   3       15.68       15.99      2.50 o 
  -2   9   3        0.40       -0.04      1.42 o 
  -1   9   3       31.93       37.66      4.62 o 
   0   9   3        0.00        0.16      1.36 o 
   1   9   3       34.00       34.83      2.40 o 
   2   9   3      102.20      117.70      4.46 o 
   3   9   3        0.58        1.05      0.97 o 
   4   9   3       56.83       68.40      2.75 o 
   5   9   3        4.29        7.43      1.51 o 
   6   9   3       25.12       27.67      2.33 o 
 -17   0   4        0.96        3.65      2.61 o 
 -16   0   4       96.55      103.96      7.09 o 
 -15   0   4       15.99       12.38      3.06 o 
 -14   0   4       26.62       27.82      3.80 o 
 -13   0   4       27.68       33.26      3.80 o 
 -12   0   4       69.98       57.58      4.55 o 
 -11   0   4        6.90        6.34      2.09 o 
 -10   0   4      769.18      785.39     18.72 o 
  -9   0   4       15.92       17.12      1.30 o 
  -8   0   4     6576.34     6610.24     82.15 o 
  -7   0   4     8052.55     7855.61     96.98 o 
  -6   0   4     4225.35     4443.44     55.66 o 
  -5   0   4      125.62      100.74      2.52 o 
  -4   0   4      434.52      373.60      5.96 o 
  -3   0   4      632.72      683.64      9.64 o 
  -2   0   4      921.17      857.25     11.63 o 
  -1   0   4       96.88      107.11      3.81 o 
   0   0   4     3892.59     3868.70     69.36 o 
   1   0   4        1.24        2.91      0.60 o 
   3   0   4       24.73       36.55      1.86 o 
   4   0   4     3119.10     3418.79     60.48 o 
   5   0   4     4378.82     4366.39     76.89 o 
   6   0   4     1242.93     1264.76     17.14 o 
   7   0   4     1241.30     1265.66     36.58 o 
   8   0   4       20.15       23.48      3.02 o 
   9   0   4       84.50       85.36      2.33 o 
  10   0   4      135.39      135.85      3.12 o 
  11   0   4      289.31      278.33      4.95 o 
  12   0   4      122.39      123.98      3.20 o 
  13   0   4       34.05       25.85      1.66 o 
  14   0   4        4.60        0.64      1.06 o 
  15   0   4      151.54      158.12      8.35 o 
  16   0   4       59.57       66.45      5.89 o 
 -17   1   4       60.55       68.69      4.40 o 
 -16   1   4        0.60        1.40      1.56 o 
 -15   1   4       16.76       27.73      2.87 o 
 -14   1   4       53.20       66.25      5.48 o 
 -13   1   4       56.72       50.22      2.53 o 
 -12   1   4      770.71      772.22     15.97 o 
 -11   1   4      149.78      132.03      4.50 o 
 -10   1   4        5.35        3.86      0.85 o 
  -9   1   4        0.55        2.10      0.78 o 
  -8   1   4      180.45      195.46      3.78 o 
  -7   1   4      100.77       90.07      1.66 o 
  -6   1   4      534.59      608.90      6.49 o 
  -5   1   4     4076.40     4222.40     37.37 o 
  -4   1   4      793.86      943.93      9.19 o 
  -3   1   4     2416.52     2446.62     21.95 o 
  -2   1   4      439.50      440.33      4.66 o 
  -1   1   4     2146.47     2167.95     25.80 o 
   0   1   4     4158.10     4081.92     42.78 o 
   1   1   4      175.35      188.46      2.70 o 
   2   1   4      102.79       82.82      1.70 o 
   3   1   4        7.76        5.33      0.53 o 
   4   1   4     2774.80     2803.90     28.95 o 
   5   1   4      593.47      608.09      7.47 o 
   6   1   4     2293.31     2291.77     31.40 o 
   7   1   4      226.09      266.66      4.18 o 
   8   1   4        5.24       13.62      0.84 o 
   9   1   4       62.75       65.74      2.27 o 
  10   1   4       70.56       66.80      1.82 o 
  11   1   4      306.21      298.62      4.09 o 
  12   1   4       47.71       41.73      1.54 o 
  13   1   4        5.47        6.21      0.88 o 
  14   1   4        0.09        0.48      1.03 o 
  15   1   4       17.32       15.90      2.24 o 
  16   1   4       63.83       70.55      6.12 o 
 -17   2   4        2.48        1.41      1.81 o 
 -16   2   4        5.04        3.81      1.76 o 
 -15   2   4        0.88        0.10      1.10 o 
 -14   2   4        8.82        8.49      1.55 o 
 -13   2   4       29.72       31.00      2.17 o 
 -12   2   4       76.94       79.72      3.01 o 
 -11   2   4       25.54       33.76      2.67 o 
 -10   2   4       54.21       48.98      2.15 o 
  -9   2   4      252.11      263.54      4.88 o 
  -8   2   4        5.30        7.34      0.92 o 
  -7   2   4      159.34      149.62      3.25 o 
  -6   2   4      217.83      224.49      3.99 o 
  -5   2   4      522.56      518.68      5.83 o 
  -4   2   4      128.55      130.85      1.95 o 
  -3   2   4        1.06        1.70      0.45 o 
  -2   2   4     1158.27     1160.18     13.19 o 
  -1   2   4      979.86      927.43     11.07 o 
   0   2   4     3410.92     3440.05     35.10 o 
   1   2   4      485.07      512.98      7.62 o 
   2   2   4      280.65      297.98      4.27 o 
   3   2   4      595.99      609.46     12.53 o 
   4   2   4        7.17        5.60      0.70 o 
   5   2   4     1587.30     1673.59     18.33 o 
   6   2   4        5.50        7.44      0.94 o 
   7   2   4       86.68       84.12      2.19 o 
   8   2   4      300.91      314.56      4.30 o 
   9   2   4       40.13       38.27      1.42 o 
  10   2   4      180.92      193.23      4.08 o 
  11   2   4        0.50       -0.07      0.66 o 
  12   2   4      362.86      355.06      5.89 o 
  13   2   4       32.99       28.79      4.96 o 
  14   2   4       19.39       17.12      1.90 o 
  15   2   4       15.69       13.77      5.15 o 
  16   2   4        2.20        2.58      1.57 o 
 -16   3   4        0.03        0.40      1.22 o 
 -15   3   4        1.08        0.37      1.18 o 
 -14   3   4       29.94       28.40      2.89 o 
 -13   3   4       34.02       35.53      2.33 o 
 -12   3   4        1.57        2.65      0.89 o 
 -11   3   4      112.36      105.12      2.87 o 
 -10   3   4       36.92       34.67      1.95 o 
  -9   3   4      144.07      141.20      3.55 o 
  -8   3   4        0.90        0.34      0.63 o 
  -7   3   4       26.03       26.34      1.58 o 
  -6   3   4      275.78      276.93      6.61 o 
  -5   3   4       36.32       34.28      1.04 o 
  -4   3   4      763.66      797.52      8.20 o 
  -3   3   4      765.40      785.69      8.09 o 
  -2   3   4       24.74       22.62      0.89 o 
  -1   3   4      111.39      117.37      1.76 o 
   0   3   4     2929.02     3177.93     32.90 o 
   1   3   4        5.73        6.11      1.02 o 
   2   3   4      587.73      585.49     10.09 o 
   3   3   4     1342.15     1371.66     17.93 o 
   4   3   4      496.05      538.50      9.33 o 
   5   3   4        9.28        9.93      0.93 o 
   6   3   4       74.73       58.54      1.93 o 
   7   3   4        1.55        4.48      2.62 o 
   8   3   4       82.55       85.97      2.47 o 
   9   3   4        9.71        9.13      1.05 o 
  10   3   4        4.86        4.42      0.94 o 
  11   3   4        8.45        6.62      1.20 o 
  12   3   4      184.35      177.18      5.18 o 
  13   3   4        2.34        1.76      1.23 o 
  14   3   4       11.83        6.23      1.60 o 
  15   3   4       63.89       57.57      3.24 o 
 -16   4   4       17.13       18.40      2.27 o 
 -15   4   4        4.92        4.74      1.48 o 
 -14   4   4        0.45        0.67      1.16 o 
 -13   4   4        4.49        1.16      0.91 o 
 -12   4   4        0.01       -0.78      0.72 o 
 -11   4   4        2.42        1.83      1.12 o 
 -10   4   4       34.07       31.18      1.87 o 
  -9   4   4      335.12      335.81      8.43 o 
  -8   4   4      185.61      183.32      4.11 o 
  -7   4   4       29.67       32.12      1.69 o 
  -6   4   4      389.54      382.71      6.17 o 
  -5   4   4       38.41       32.94      1.32 o 
  -4   4   4      390.55      407.06      5.01 o 
  -3   4   4       48.06       52.76      1.45 o 
  -2   4   4       11.37        7.19      0.50 o 
  -1   4   4       42.18       58.13      1.17 o 
   0   4   4      419.08      439.13      5.23 o 
   1   4   4        2.30        7.00      0.71 o 
   2   4   4      389.89      384.49      5.83 o 
   3   4   4     1516.60     1534.99     17.55 o 
   4   4   4       58.77       56.69      6.19 o 
   5   4   4        0.16        0.65      0.80 o 
   6   4   4      124.02      120.93      3.09 o 
   7   4   4        3.24        3.22      0.82 o 
   8   4   4      304.42      281.98      5.22 o 
   9   4   4      316.96      312.02      5.67 o 
  10   4   4       12.83       15.40      1.43 o 
  11   4   4      123.94      121.87      5.93 o 
  12   4   4       15.83       12.49      1.90 o 
  13   4   4        0.15        0.21      1.90 o 
  14   4   4        9.37       10.64      1.97 o 
 -15   5   4       49.87       55.99      4.29 o 
 -14   5   4        1.80        2.02      1.82 o 
 -13   5   4       41.39       41.44      2.28 o 
 -12   5   4        4.86        3.78      1.11 o 
 -11   5   4       31.56       32.70      1.95 o 
 -10   5   4       78.47       82.59      2.70 o 
  -9   5   4        0.44       -0.26      0.95 o 
  -8   5   4      270.54      264.12      5.32 o 
  -7   5   4      156.58      164.94      3.92 o 
  -6   5   4       76.66       72.22      3.09 o 
  -5   5   4      593.33      586.30      8.45 o 
  -4   5   4       66.50       76.82      1.60 o 
  -3   5   4      243.66      219.54      2.66 o 
  -2   5   4       23.80       33.64      1.12 o 
  -1   5   4      824.99      842.17      8.10 o 
   0   5   4      132.74      145.99      2.75 o 
   1   5   4      785.67      823.23      9.04 o 
   2   5   4      482.34      449.99      5.84 o 
   3   5   4      165.91      159.21      3.89 o 
   4   5   4     1859.55     1762.93     17.41 o 
   5   5   4       32.29       23.87      1.38 o 
   6   5   4      227.26      228.89      5.10 o 
   7   5   4       31.41       28.88      1.81 o 
   8   5   4      343.53      337.16      6.19 o 
   9   5   4        0.06        1.23      0.91 o 
  10   5   4       43.93       40.72      2.89 o 
  11   5   4       64.92       70.33      3.57 o 
  12   5   4       79.68       83.51      7.64 o 
  13   5   4      126.09      131.77      5.11 o 
 -13   6   4       17.47       18.76      2.18 o 
 -12   6   4       35.25       37.41      2.91 o 
 -11   6   4       23.83       27.39      1.90 o 
 -10   6   4      106.71      111.11      3.32 o 
  -9   6   4      864.58      839.30     10.64 o 
  -8   6   4      138.72      141.17      3.49 o 
  -7   6   4      109.63      101.83      3.19 o 
  -6   6   4      138.16      133.42      3.56 o 
  -5   6   4       13.29       15.63      1.40 o 
  -4   6   4      497.79      493.27     10.11 o 
  -3   6   4       24.17       25.44      1.44 o 
  -2   6   4      157.63      151.46      2.57 o 
  -1   6   4        3.58        2.32      0.65 o 
   0   6   4      242.54      251.67      4.06 o 
   1   6   4      197.50      175.60      5.65 o 
   2   6   4      917.68      948.94     10.61 o 
   3   6   4     1531.34     1506.07     15.53 o 
   4   6   4       38.55       35.55      1.75 o 
   5   6   4       75.76       85.13      2.55 o 
   6   6   4        6.61        6.98      1.06 o 
   7   6   4       80.47       91.18      3.17 o 
   8   6   4      113.47      105.07      3.45 o 
   9   6   4       55.48       58.42      3.29 o 
  10   6   4       73.14       72.04      3.75 o 
  11   6   4       57.55       41.68      3.18 o 
  12   6   4      171.12      170.18      5.89 o 
 -12   7   4       49.60       55.30      4.42 o 
 -11   7   4       27.84       27.57      2.50 o 
 -10   7   4       88.40       96.28      4.08 o 
  -9   7   4        3.94        2.68      1.37 o 
  -8   7   4       75.65       74.56      4.30 o 
  -7   7   4        5.29        7.38      2.04 o 
  -6   7   4        0.38       -0.45      0.91 o 
  -5   7   4       48.04       40.60      2.91 o 
  -4   7   4      191.87      176.43      5.30 o 
  -3   7   4       96.58       87.11      3.70 o 
  -2   7   4      105.48       96.95      2.53 o 
  -1   7   4      122.01      129.33      2.98 o 
   0   7   4      205.49      183.12      3.61 o 
   1   7   4      257.55      255.18      4.47 o 
   2   7   4      346.34      345.23      5.45 o 
   3   7   4      118.86      117.63      3.06 o 
   4   7   4      212.34      202.65      4.14 o 
   5   7   4        4.56        3.24      1.04 o 
   6   7   4       24.33       29.03      1.77 o 
   7   7   4        1.10        0.93      1.02 o 
   8   7   4        0.20        0.91      1.24 o 
   9   7   4        4.83        3.99      1.98 o 
  10   7   4        3.19        3.00      2.54 o 
  11   7   4       45.51       46.70      7.20 o 
  -9   8   4        4.70        5.34      2.31 o 
  -8   8   4       82.53       80.27      7.38 o 
  -7   8   4       27.07       28.37      3.16 o 
  -6   8   4       48.88       53.52      3.85 o 
  -5   8   4        8.21        6.63      1.87 o 
  -4   8   4        8.52        6.82      1.29 o 
  -3   8   4       14.28       10.59      1.45 o 
  -2   8   4        0.01        1.17      1.09 o 
  -1   8   4       10.39       12.17      1.24 o 
   0   8   4       31.21       30.21      1.79 o 
   1   8   4        4.05        4.36      1.41 o 
   2   8   4        1.04        2.75      0.97 o 
   3   8   4       52.10       51.96      2.26 o 
   4   8   4       49.41       40.50      2.12 o 
   5   8   4        9.53       10.05      1.32 o 
   6   8   4        0.74       -0.86      0.97 o 
   7   8   4        9.93        7.21      1.50 o 
   8   8   4        0.53       -0.37      1.03 o 
  -6   9   4        0.19        0.15      1.83 o 
  -5   9   4        5.36        6.50      2.10 o 
  -4   9   4        0.25       -0.99      1.39 o 
  -3   9   4        4.63        8.49      2.11 o 
  -2   9   4        9.19        9.79      2.15 o 
  -1   9   4        3.17       -0.52      2.01 o 
   0   9   4        4.73        5.73      1.63 o 
   1   9   4        2.02        1.00      0.89 o 
   2   9   4        6.34        6.85      1.53 o 
   3   9   4       14.24       18.12      2.19 o 
   4   9   4        0.45        2.13      1.12 o 
   5   9   4        4.79        3.81      1.36 o 
 -17   1   5       58.10       73.61      4.53 o 
 -16   1   5        8.77       10.84      2.26 o 
 -15   1   5       83.32       85.65      4.48 o 
 -14   1   5        6.98       10.32      1.98 o 
 -13   1   5       39.37       37.71      2.32 o 
 -12   1   5      132.21      133.51      4.88 o 
 -11   1   5      220.89      224.39      6.14 o 
 -10   1   5       72.58       72.20      2.44 o 
  -9   1   5      326.23      322.47      5.46 o 
  -8   1   5      286.52      298.88      5.03 o 
  -7   1   5        0.44        0.91      0.39 o 
  -6   1   5      120.80      118.75      2.09 o 
  -5   1   5     1153.13     1187.26     11.55 o 
  -4   1   5        1.03        3.60      0.74 o 
  -3   1   5       24.26       38.86      1.11 o 
  -2   1   5       49.62       52.85      1.55 o 
  -1   1   5      285.09      346.53      4.33 o 
   0   1   5     1174.88     1268.71     11.94 o 
   1   1   5      100.43       96.19      1.85 o 
   2   1   5        2.94        2.14      0.44 o 
   3   1   5      474.08      565.29      8.49 o 
   4   1   5      172.13      205.54      3.40 o 
   5   1   5      288.37      279.57      4.27 o 
   6   1   5       84.54       90.46      3.08 o 
   7   1   5       27.27       32.46      1.38 o 
   8   1   5       79.27       90.12      2.34 o 
   9   1   5        0.69        0.40      0.62 o 
  10   1   5       93.43       85.40      3.57 o 
  11   1   5       24.16       25.17      1.48 o 
  12   1   5       16.62       17.28      1.47 o 
  13   1   5      113.45      115.80      3.10 o 
  14   1   5       18.46       20.01      1.58 o 
  15   1   5       28.62       26.33      2.98 o 
 -16   2   5       27.16       33.38      3.36 o 
 -15   2   5       83.58       90.43      9.62 o 
 -14   2   5       46.43       49.09      2.72 o 
 -13   2   5       47.19       54.35      2.83 o 
 -12   2   5      214.58      186.05      5.79 o 
 -11   2   5       63.92       60.83      2.45 o 
 -10   2   5        0.67        1.45      0.76 o 
  -9   2   5      545.14      493.68      7.53 o 
  -8   2   5        4.74        5.35      1.19 o 
  -7   2   5      131.39      122.75      2.97 o 
  -6   2   5      179.44      171.24      2.54 o 
  -5   2   5       28.18       21.96      1.47 o 
  -4   2   5      220.47      214.04      2.93 o 
  -3   2   5        0.74        2.15      0.37 o 
  -2   2   5       24.78       13.97      0.75 o 
  -1   2   5      691.74      853.91      9.70 o 
   0   2   5       92.58       84.89      5.48 o 
   1   2   5        6.46       10.42      0.72 o 
   2   2   5        9.24        3.16      0.59 o 
   3   2   5      403.46      369.86      4.32 o 
   4   2   5       35.78       44.29      1.52 o 
   5   2   5       48.63       43.16      1.57 o 
   6   2   5      129.42      121.63      5.32 o 
   7   2   5      108.06      107.47      2.60 o 
   8   2   5      229.54      245.93      4.38 o 
   9   2   5      211.60      213.82      4.11 o 
  10   2   5        0.81        2.52      0.82 o 
  11   2   5      183.88      155.65      3.58 o 
  12   2   5       12.92       15.10      1.33 o 
  13   2   5       86.69       93.71      3.05 o 
  14   2   5       12.15        9.26      1.66 o 
  15   2   5       60.48       60.56      3.22 o 
 -16   3   5        6.72        4.90      1.72 o 
 -15   3   5       62.83       71.94      3.38 o 
 -14   3   5       62.28       62.30      3.08 o 
 -13   3   5      119.13      120.38      4.00 o 
 -12   3   5       94.53       91.10      5.88 o 
 -11   3   5       83.60       68.58      2.69 o 
 -10   3   5       13.58       10.71      1.33 o 
  -9   3   5      100.59       96.59      2.98 o 
  -8   3   5      832.16      797.38     10.73 o 
  -7   3   5      310.45      297.62      7.06 o 
  -6   3   5      957.59      892.56     11.35 o 
  -5   3   5     1066.26     1124.10     11.20 o 
  -4   3   5       18.29       21.80      0.90 o 
  -3   3   5     1351.02     1282.17     12.48 o 
  -2   3   5      507.70      540.21      5.99 o 
  -1   3   5     1064.37     1072.28     11.24 o 
   0   3   5      447.75      493.08      6.49 o 
   1   3   5       22.27       31.95      1.29 o 
   2   3   5      244.95      231.51      3.95 o 
   3   3   5     1299.57     1300.63     14.92 o 
   4   3   5      709.26      680.34      8.82 o 
   5   3   5      403.13      412.35      6.13 o 
   6   3   5        7.03       10.36      1.14 o 
   7   3   5      395.61      394.38      6.17 o 
   8   3   5       17.96       21.66      1.45 o 
   9   3   5      407.49      400.17      6.46 o 
  10   3   5       10.31       10.65      1.23 o 
  11   3   5      302.54      286.41      9.96 o 
  12   3   5       30.22       22.99      1.67 o 
  13   3   5       21.35       20.50      4.77 o 
  14   3   5       17.19       23.38      2.25 o 
 -15   4   5        3.13        0.91      1.83 o 
 -14   4   5       37.36       39.33      2.65 o 
 -13   4   5       31.34       36.31      2.10 o 
 -12   4   5       23.71       21.83      2.03 o 
 -11   4   5       38.94       39.77      2.27 o 
 -10   4   5      210.83      201.38      4.76 o 
  -9   4   5      980.11      958.85     12.87 o 
  -8   4   5       85.31       98.67      3.11 o 
  -7   4   5      696.72      717.48      9.98 o 
  -6   4   5       60.11       65.08      2.31 o 
  -5   4   5      705.24      692.89     11.71 o 
  -4   4   5        0.15        2.95      0.53 o 
  -3   4   5      183.80      193.01      3.01 o 
  -2   4   5      547.70      479.93      5.68 o 
  -1   4   5       18.80       10.00      0.96 o 
   0   4   5      564.26      603.90      7.95 o 
   1   4   5      188.60      221.67      4.00 o 
   2   4   5      216.38      247.77      4.40 o 
   3   4   5     1275.29     1264.50     14.93 o 
   4   4   5        0.08        0.15      0.99 o 
   5   4   5      499.75      497.57      7.40 o 
   6   4   5        5.06        5.69      1.01 o 
   7   4   5      335.45      325.92      5.74 o 
   8   4   5       27.84       24.57      1.66 o 
   9   4   5       49.90       52.71      2.24 o 
  10   4   5       18.10       20.98      2.01 o 
  11   4   5       28.06       34.00      1.97 o 
  12   4   5       94.60       88.43      3.88 o 
  13   4   5       99.13       99.12      4.19 o 
  14   4   5        9.89       10.17      1.92 o 
 -14   5   5       10.83       11.89      1.59 o 
 -13   5   5       12.25       12.65      1.55 o 
 -12   5   5       69.05       74.71      2.80 o 
 -11   5   5        0.14        0.43      0.78 o 
 -10   5   5       19.83       21.48      1.81 o 
  -9   5   5       74.54       65.37      2.68 o 
  -8   5   5      296.48      290.37      9.57 o 
  -7   5   5       10.16       11.06      1.46 o 
  -6   5   5       36.75       33.30      1.80 o 
  -5   5   5       35.78       32.03      1.70 o 
  -4   5   5       21.47       22.97      1.62 o 
  -3   5   5       30.01       36.83      3.18 o 
  -2   5   5        0.19       -0.23      0.45 o 
  -1   5   5      226.00      218.66      3.57 o 
   0   5   5        8.30        8.50      0.98 o 
   1   5   5        2.67        1.37      0.75 o 
   2   5   5       11.32       14.56      1.33 o 
   3   5   5      277.68      271.64      5.11 o 
   4   5   5      354.70      329.60      5.83 o 
   5   5   5        1.68        1.98      1.05 o 
   6   5   5      158.62      142.38      3.68 o 
   7   5   5        0.05        1.14      0.90 o 
   8   5   5       32.22       36.74      3.65 o 
   9   5   5      146.89      135.30      3.77 o 
  10   5   5        1.72        1.09      1.10 o 
  11   5   5       57.69       55.42      3.29 o 
  12   5   5        4.69        3.84      1.61 o 
  13   5   5        4.06        5.65      1.75 o 
 -13   6   5       14.60       10.82      1.91 o 
 -12   6   5       39.06       40.15      2.28 o 
 -11   6   5        0.15        0.52      1.04 o 
 -10   6   5        2.43        1.59      0.94 o 
  -9   6   5       16.67       21.06      1.89 o 
  -8   6   5       14.27       14.46      1.60 o 
  -7   6   5       39.75       37.48      2.09 o 
  -6   6   5       13.03       14.15      3.28 o 
  -5   6   5       47.40       53.22      3.80 o 
  -4   6   5        3.96        2.33      1.15 o 
  -3   6   5       10.61       10.16      1.56 o 
  -2   6   5       19.81       19.85      1.21 o 
  -1   6   5        3.45        2.25      0.63 o 
   0   6   5       10.55        8.31      0.95 o 
   1   6   5        7.61        5.95      1.12 o 
   2   6   5        5.55        4.47      1.67 o 
   3   6   5       28.10       23.27      1.76 o 
   4   6   5       93.44       78.44      2.85 o 
   5   6   5       52.01       46.61      2.35 o 
   6   6   5       82.09       80.67      3.02 o 
   7   6   5       51.40       46.00      3.14 o 
   8   6   5        0.84       -0.12      1.05 o 
   9   6   5        1.66        1.98      1.32 o 
  10   6   5        1.21       -0.10      1.32 o 
  11   6   5        4.06        1.76      1.49 o 
 -11   7   5       31.45       25.04      2.51 o 
 -10   7   5        0.10       -1.16      1.48 o 
  -9   7   5       83.16       85.22      3.44 o 
  -8   7   5        1.86        1.88      1.23 o 
  -7   7   5      113.49      111.44      4.35 o 
  -6   7   5       14.51       16.11      2.00 o 
  -5   7   5      140.02      151.10      5.04 o 
  -4   7   5       36.20       41.78      2.78 o 
  -3   7   5        2.91        3.79      1.42 o 
  -2   7   5        6.66        9.09      2.39 o 
  -1   7   5       65.84       75.36      2.76 o 
   0   7   5      231.02      214.41      3.55 o 
   1   7   5       53.74       46.26      3.75 o 
   2   7   5        1.89        0.95      0.87 o 
   3   7   5      175.89      164.89      3.63 o 
   4   7   5       65.88       71.47      2.94 o 
   5   7   5       80.68       71.44      2.99 o 
   6   7   5        3.57        5.59      1.30 o 
   7   7   5       27.64       27.24      3.91 o 
   8   7   5        0.80        0.43      1.29 o 
   9   7   5       28.71       25.61      3.84 o 
  10   7   5        1.51        1.47      1.52 o 
  -9   8   5      120.08      130.04      7.38 o 
  -8   8   5        4.52        3.08      1.84 o 
  -7   8   5       15.06       18.41      2.79 o 
  -6   8   5        9.97        7.83      1.48 o 
  -5   8   5        4.63        8.73      1.68 o 
  -4   8   5       49.44       49.73      3.14 o 
  -3   8   5       18.05       13.42      2.02 o 
  -2   8   5        5.55        5.07      2.57 o 
  -1   8   5       10.56        9.91      1.90 o 
   0   8   5       70.99       68.72      2.35 o 
   1   8   5       18.22       19.29      1.49 o 
   2   8   5       42.70       42.01      2.00 o 
   3   8   5       49.09       52.21      2.25 o 
   4   8   5       11.27       13.11      1.41 o 
   5   8   5       32.30       33.06      2.33 o 
   6   8   5        9.59       10.09      1.68 o 
   7   8   5       25.12       29.01      4.74 o 
  -5   9   5       42.81       40.78      3.66 o 
  -4   9   5        0.01       -0.11      1.53 o 
  -3   9   5        1.72        3.62      2.46 o 
  -2   9   5        2.76        2.34      1.79 o 
  -1   9   5        6.93       10.14      1.97 o 
   0   9   5       12.94       16.89      2.36 o 
   1   9   5       45.57       52.60      3.03 o 
   2   9   5       13.55       14.92      2.87 o 
   3   9   5       28.55       28.67      2.05 o 
 -17   0   6        4.57        3.13      2.91 o 
 -16   0   6       67.09       74.36      6.34 o 
 -15   0   6        0.74        2.01      2.09 o 
 -14   0   6       66.17       46.02      4.77 o 
 -13   0   6        2.77        0.37      1.79 o 
 -12   0   6      255.84      277.37     10.22 o 
 -11   0   6     1261.60     1169.78     26.55 o 
 -10   0   6      141.47      148.35      6.79 o 
  -9   0   6      154.17      135.44      6.12 o 
  -8   0   6       98.84       87.00      2.81 o 
  -7   0   6       14.21       16.64      1.25 o 
  -6   0   6      198.11      195.06      4.26 o 
  -5   0   6      144.53      152.28      3.59 o 
  -4   0   6     1877.74     1886.34     24.89 o 
  -3   0   6      158.25      136.83      3.18 o 
  -2   0   6       19.48       31.82      1.44 o 
  -1   0   6      586.74      688.53     14.02 o 
   0   0   6      668.35      719.30     10.44 o 
   1   0   6     4072.92     3929.83     49.97 o 
   2   0   6      134.79      145.88      4.62 o 
   3   0   6     2270.39     2328.74     42.51 o 
   4   0   6       98.43      115.38      4.10 o 
   5   0   6      303.49      332.86      8.35 o 
   6   0   6       63.20       62.72      3.13 o 
   7   0   6     1328.98     1349.96     26.48 o 
   8   0   6      355.90      376.19      9.77 o 
   9   0   6      193.02      181.98      6.12 o 
  10   0   6        2.01        1.64      1.27 o 
  11   0   6       11.66       19.47      2.39 o 
  12   0   6      407.96      419.67     11.26 o 
  13   0   6        0.35        1.72      1.57 o 
  14   0   6       46.59       48.85      3.65 o 
  15   0   6       23.43       26.92      2.98 o 
 -16   1   6       59.79       61.90      4.23 o 
 -15   1   6      112.31      118.49      5.30 o 
 -14   1   6        2.79        0.11      1.21 o 
 -13   1   6        8.84        7.78      1.79 o 
 -12   1   6       42.50       31.11      3.36 o 
 -11   1   6        0.48        3.84      1.32 o 
 -10   1   6       75.93       80.91      5.82 o 
  -9   1   6      187.98      200.46      5.46 o 
  -8   1   6       97.37       87.83      2.55 o 
  -7   1   6      508.61      540.88      7.63 o 
  -6   1   6       19.57       21.81      0.99 o 
  -5   1   6      576.47      551.85      6.21 o 
  -4   1   6      335.05      334.53      4.16 o 
  -3   1   6      994.86      987.68      9.82 o 
  -2   1   6       70.23       64.10      1.43 o 
  -1   1   6       20.49       19.18      0.80 o 
   0   1   6      228.87      194.30      2.75 o 
   1   1   6     1610.26     1706.89     15.92 o 
   2   1   6     1749.58     1782.87     19.07 o 
   3   1   6        2.37        0.67      0.53 o 
   4   1   6      300.94      280.18      8.05 o 
   5   1   6      118.67      129.93      3.24 o 
   6   1   6      148.68      136.85      3.45 o 
   7   1   6      380.97      379.49      6.86 o 
   8   1   6      429.32      428.67      6.36 o 
   9   1   6       78.62       87.54      3.04 o 
  10   1   6       14.52       11.78      1.14 o 
  11   1   6       22.27       22.38      1.50 o 
  12   1   6        2.34        4.14      0.99 o 
  13   1   6      154.65      158.53      3.80 o 
  14   1   6       36.95       50.89      2.32 o 
  15   1   6        1.38        0.97      1.79 o 
 -16   2   6        0.02        1.45      1.63 o 
 -15   2   6       39.45       45.54      3.53 o 
 -14   2   6       17.70       18.73      1.99 o 
 -13   2   6       24.64       24.89      2.61 o 
 -12   2   6       79.56       67.39      6.23 o 
 -11   2   6       44.89       40.40      2.79 o 
 -10   2   6        1.51        1.76      1.29 o 
  -9   2   6      231.57      208.60      4.41 o 
  -8   2   6      140.02      141.09      3.44 o 
  -7   2   6       22.29       21.62      1.39 o 
  -6   2   6       10.29        7.43      0.90 o 
  -5   2   6       68.34       78.57      1.68 o 
  -4   2   6     2034.90     2000.64     18.70 o 
  -3   2   6       15.64       18.37      1.00 o 
  -2   2   6       65.88       57.82      2.57 o 
  -1   2   6      165.47      147.41      3.11 o 
   0   2   6      184.62      224.99      4.28 o 
   1   2   6     1633.73     1710.01     18.34 o 
   2   2   6       19.17       18.61      1.22 o 
   3   2   6      245.32      243.75      3.70 o 
   4   2   6      264.46      266.91      5.28 o 
   5   2   6       99.37      121.94      2.97 o 
   6   2   6       77.87       72.31      2.17 o 
   7   2   6       13.63       12.74      1.12 o 
   8   2   6      809.53      801.33     13.38 o 
   9   2   6      164.33      159.27      3.58 o 
  10   2   6       39.39       40.00      2.17 o 
  11   2   6       28.35       24.97      1.63 o 
  12   2   6        3.40        2.80      1.01 o 
  13   2   6      102.65      102.86      3.14 o 
  14   2   6        4.25        5.90      1.55 o 
 -16   3   6       13.47       13.66      2.36 o 
 -15   3   6        8.26        7.15      1.60 o 
 -14   3   6        0.65       -0.20      1.03 o 
 -13   3   6        9.61        9.19      1.90 o 
 -12   3   6        2.65        2.05      1.32 o 
 -11   3   6        0.01       -1.08      0.72 o 
 -10   3   6       73.63       74.70      2.78 o 
  -9   3   6        5.34        4.77      1.07 o 
  -8   3   6      224.22      232.32      4.76 o 
  -7   3   6       79.01       82.86      2.68 o 
  -6   3   6      279.06      293.70      5.21 o 
  -5   3   6      276.49      286.96      5.01 o 
  -4   3   6       76.60       86.83      1.82 o 
  -3   3   6      468.04      444.41      5.28 o 
  -2   3   6       12.07       16.46      0.83 o 
  -1   3   6      168.61      192.21      5.64 o 
   0   3   6      201.98      209.45      3.68 o 
   1   3   6        0.51       -0.07      0.58 o 
   2   3   6      265.34      250.70      4.23 o 
   3   3   6       15.06       11.06      1.31 o 
   4   3   6      195.54      198.12      3.80 o 
   5   3   6       11.15       13.78      1.16 o 
   6   3   6      188.47      177.32      3.74 o 
   7   3   6      326.32      316.21      6.22 o 
   8   3   6       53.40       53.72      2.88 o 
   9   3   6      186.55      186.77      4.10 o 
  10   3   6       47.42       46.44      2.12 o 
  11   3   6       12.01       14.00      1.40 o 
  12   3   6       27.73       25.46      1.78 o 
  13   3   6        4.37        4.37      1.43 o 
  14   3   6        0.26        0.07      1.21 o 
 -15   4   6        8.83       10.82      1.89 o 
 -14   4   6        6.67        8.72      1.64 o 
 -13   4   6       23.83       31.57      3.13 o 
 -12   4   6        4.81        4.44      1.38 o 
 -11   4   6        6.25        6.92      1.27 o 
 -10   4   6        7.58        4.62      1.11 o 
  -9   4   6       29.54       22.62      1.73 o 
  -8   4   6        1.89        4.80      1.09 o 
  -7   4   6      212.84      215.44      5.07 o 
  -6   4   6      304.24      289.84      5.36 o 
  -5   4   6        1.55        2.93      0.80 o 
  -4   4   6      459.70      454.86      6.92 o 
  -3   4   6        2.67        3.05      0.65 o 
  -2   4   6       28.07       27.31      1.35 o 
  -1   4   6      121.07      110.69      2.66 o 
   0   4   6       95.95      105.97      3.05 o 
   1   4   6        5.65        8.65      0.94 o 
   2   4   6        2.65        2.85      0.82 o 
   3   4   6      129.22      136.94      3.24 o 
   4   4   6      158.59      148.80      3.48 o 
   5   4   6     1060.63      961.17     17.14 o 
   6   4   6      116.70      114.74      3.22 o 
   7   4   6       82.38       87.08      3.79 o 
   8   4   6        3.80        0.44      0.79 o 
   9   4   6        0.04       -0.03      0.81 o 
  10   4   6        0.32       -0.02      0.83 o 
  11   4   6        0.48        0.75      0.91 o 
  12   4   6       14.72       12.52      1.94 o 
  13   4   6        0.36       -0.56      1.34 o 
 -14   5   6        8.36        7.42      1.66 o 
 -13   5   6        0.58        0.48      1.04 o 
 -12   5   6       66.27       72.63      2.79 o 
 -11   5   6       38.26       39.06      2.40 o 
 -10   5   6        0.32        0.13      0.90 o 
  -9   5   6       20.98       16.93      1.88 o 
  -8   5   6      763.05      760.62     11.07 o 
  -7   5   6      378.55      371.82      8.22 o 
  -6   5   6       41.88       42.08      2.08 o 
  -5   5   6      520.74      512.72     10.01 o 
  -4   5   6       28.15       33.37      3.73 o 
  -3   5   6      406.20      416.10      6.37 o 
  -2   5   6      193.42      180.89      3.74 o 
  -1   5   6      115.81      115.06      2.51 o 
   0   5   6      790.74      750.31      8.84 o 
   1   5   6       65.11       70.71      2.35 o 
   2   5   6       79.67       72.78      4.27 o 
   3   5   6      313.16      311.16      5.60 o 
   4   5   6     1874.27     1778.69     20.71 o 
   5   5   6      212.26      201.48      4.45 o 
   6   5   6        6.40        6.54      1.20 o 
   7   5   6       85.82       89.65      3.69 o 
   8   5   6       32.83       28.82      2.19 o 
   9   5   6      203.87      192.39      4.64 o 
  10   5   6        1.17        2.07      1.12 o 
  11   5   6       57.14       57.19      5.97 o 
  12   5   6        0.41        0.11      1.29 o 
 -12   6   6        1.18        1.39      1.09 o 
 -11   6   6       30.91       34.85      2.12 o 
 -10   6   6        0.26        0.69      1.32 o 
  -9   6   6       51.71       56.68      2.72 o 
  -8   6   6       53.05       58.20      3.33 o 
  -7   6   6      239.69      231.98      6.39 o 
  -6   6   6      145.75      144.70      4.93 o 
  -5   6   6        5.47        5.80      1.45 o 
  -4   6   6      298.72      290.50      7.22 o 
  -3   6   6      231.95      217.39      6.14 o 
  -2   6   6      182.13      199.21      5.14 o 
  -1   6   6      220.42      203.07      3.67 o 
   0   6   6      110.37      113.10      2.73 o 
   1   6   6      186.72      182.08      4.11 o 
   2   6   6       34.94       33.21      1.93 o 
   3   6   6      185.05      202.91      6.08 o 
   4   6   6        0.07        1.05      1.02 o 
   5   6   6      569.18      525.55      8.48 o 
   6   6   6      258.52      224.88      5.11 o 
   7   6   6       32.25       35.74      2.22 o 
   8   6   6      105.21      111.94      3.63 o 
   9   6   6        1.58        1.40      1.07 o 
  10   6   6       22.15       26.43      3.32 o 
  11   6   6        0.03       -1.01      1.28 o 
 -11   7   6        0.00        1.03      1.20 o 
 -10   7   6        8.39        5.31      1.40 o 
  -9   7   6       33.97       31.06      2.67 o 
  -8   7   6       12.23       11.34      1.89 o 
  -7   7   6       89.45       89.53      4.00 o 
  -6   7   6        4.58        1.28      2.57 o 
  -5   7   6       99.65      104.07      4.74 o 
  -4   7   6       97.50       92.67      4.66 o 
  -3   7   6      121.63      125.27      4.82 o 
  -2   7   6      109.48      105.13      4.42 o 
  -1   7   6       71.84       70.88      4.03 o 
   0   7   6       33.27       30.76      1.64 o 
   1   7   6       96.38       92.41      3.03 o 
   2   7   6       14.51       20.50      3.25 o 
   3   7   6      153.36      148.74      4.07 o 
   4   7   6      128.53      133.56      3.93 o 
   5   7   6       44.64       37.42      3.28 o 
   6   7   6        5.95       11.89      2.09 o 
   7   7   6       50.19       49.97      2.65 o 
   8   7   6        8.84        8.38      1.49 o 
   9   7   6       23.46       22.67      2.54 o 
  -8   8   6       15.30       16.13      4.51 o 
  -7   8   6       14.47       16.14      2.17 o 
  -6   8   6        8.87       11.56      2.08 o 
  -5   8   6        0.81        1.10      1.24 o 
  -4   8   6        3.33        2.51      1.75 o 
  -3   8   6        0.96        1.27      1.23 o 
  -2   8   6        9.47        8.10      1.75 o 
  -1   8   6        3.18        3.75      1.54 o 
   0   8   6        3.34        3.10      1.46 o 
   1   8   6       22.19       18.68      1.82 o 
   2   8   6        3.82        5.97      1.31 o 
   3   8   6        4.27        4.54      1.28 o 
   4   8   6       21.19       18.66      2.25 o 
   5   8   6       40.21       37.79      2.45 o 
   6   8   6        5.97        7.16      1.49 o 
  -2   9   6        0.32        0.61      1.45 o 
  -1   9   6        5.46        8.17      2.01 o 
   0   9   6        0.06       -0.61      1.64 o 
 -16   1   7       19.43       15.58      5.30 o 
 -15   1   7       21.10       20.25      2.66 o 
 -14   1   7       30.30       31.20      2.99 o 
 -13   1   7       37.64       27.75      2.66 o 
 -12   1   7       42.32       45.34      3.08 o 
 -11   1   7       25.55       21.71      2.24 o 
 -10   1   7       70.29       65.92      3.22 o 
  -9   1   7       44.90       52.59      5.33 o 
  -8   1   7       49.92       48.52      2.02 o 
  -7   1   7        4.44        4.63      0.86 o 
  -6   1   7      330.99      328.91      4.45 o 
  -5   1   7      102.21      101.99      2.11 o 
  -4   1   7      239.37      247.66      4.06 o 
  -3   1   7       60.36       68.07      1.61 o 
  -2   1   7       66.40       56.62      1.57 o 
  -1   1   7       99.03      128.13      2.23 o 
   0   1   7        1.13        0.94      0.42 o 
   1   1   7      884.73      883.63      9.06 o 
   2   1   7       45.98       49.51      1.55 o 
   3   1   7        2.05        2.18      0.59 o 
   4   1   7        0.02        0.24      0.60 o 
   5   1   7        0.64        1.54      0.82 o 
   6   1   7      571.42      581.53      9.57 o 
   7   1   7        0.02       -0.35      1.64 o 
   8   1   7       34.54       34.91      1.98 o 
   9   1   7       88.86       81.46      3.00 o 
  10   1   7       21.66       18.17      1.66 o 
  11   1   7       57.84       65.14      2.85 o 
  12   1   7       55.18       52.69      2.74 o 
  13   1   7        1.26        2.19      3.65 o 
  14   1   7       38.37       48.58      3.69 o 
 -16   2   7      126.19      135.51     11.00 o 
 -15   2   7       16.93       16.82      2.61 o 
 -14   2   7       19.39       21.55      2.63 o 
 -13   2   7       55.40       61.83      6.79 o 
 -12   2   7       21.40       19.22      4.21 o 
 -11   2   7       46.75       43.50      2.92 o 
 -10   2   7       13.88       14.73      1.86 o 
  -9   2   7        8.59        8.76      1.18 o 
  -8   2   7        8.93        5.50      1.09 o 
  -7   2   7      490.19      480.47      7.33 o 
  -6   2   7      419.01      400.92      6.86 o 
  -5   2   7      430.36      438.65      5.40 o 
  -4   2   7      417.72      434.59      5.29 o 
  -3   2   7        1.26        0.59      0.38 o 
  -2   2   7        9.69        9.31      0.69 o 
  -1   2   7        6.57        4.59      0.55 o 
   0   2   7       88.00       77.12      1.70 o 
   1   2   7       13.92        9.37      0.67 o 
   2   2   7       65.70       80.88      2.70 o 
   3   2   7      145.38      142.88      6.30 o 
   4   2   7        6.98        3.43      1.42 o 
   5   2   7     1087.77     1091.01     15.97 o 
   6   2   7       21.53       20.35      3.92 o 
   7   2   7      325.78      324.14      5.50 o 
   8   2   7        9.52        9.64      1.16 o 
   9   2   7       93.58      100.27      2.92 o 
  10   2   7        9.04        9.19      1.22 o 
  11   2   7        0.10        0.11      0.82 o 
  12   2   7        4.40        4.52      1.13 o 
  13   2   7       25.72       31.94      1.99 o 
  14   2   7       18.04       16.90      2.80 o 
 -15   3   7       85.81       87.62      5.86 o 
 -14   3   7       32.35       37.11      4.21 o 
 -13   3   7       11.29        9.60      1.98 o 
 -12   3   7       90.40       99.33      5.26 o 
 -11   3   7        1.17        5.52      5.33 o 
 -10   3   7      279.25      263.89      9.29 o 
  -9   3   7        5.94        9.12      1.30 o 
  -8   3   7      636.66      633.18      9.33 o 
  -7   3   7      739.85      727.97     10.20 o 
  -6   3   7      343.59      337.14      6.50 o 
  -5   3   7      515.18      509.07      7.58 o 
  -4   3   7      374.11      369.51      4.76 o 
  -3   3   7      330.74      321.82      4.29 o 
  -2   3   7      227.20      221.03      3.32 o 
  -1   3   7      332.99      303.31      4.86 o 
   0   3   7       10.46       19.40      1.66 o 
   1   3   7       28.81       37.92      1.84 o 
   2   3   7      106.82      125.02      3.48 o 
   3   3   7       18.86       12.31      2.09 o 
   4   3   7      142.87      141.37      3.51 o 
   5   3   7      746.34      723.23      9.70 o 
   6   3   7      155.79      157.25      3.65 o 
   7   3   7      384.08      373.69      6.24 o 
   8   3   7      201.75      186.48      4.13 o 
   9   3   7       15.76       15.40      1.40 o 
  10   3   7       18.09       18.01      1.55 o 
  11   3   7        6.81        9.37      1.30 o 
  12   3   7        0.04        0.67      0.93 o 
  13   3   7       36.24       30.31      2.17 o 
 -14   4   7       22.92       21.25      2.73 o 
 -13   4   7      134.61      137.67      5.44 o 
 -12   4   7        1.61        3.53      1.68 o 
 -11   4   7      267.31      272.12      5.94 o 
 -10   4   7       16.75       14.46      1.58 o 
  -9   4   7      194.58      187.07      4.55 o 
  -8   4   7       76.02       68.93      2.73 o 
  -7   4   7       82.33       75.68      2.79 o 
  -6   4   7      483.45      440.07      7.18 o 
  -5   4   7       12.92       11.98      1.48 o 
  -4   4   7      662.58      681.28     18.68 o 
  -3   4   7      114.65      109.58      2.63 o 
  -2   4   7       96.43      105.95      2.62 o 
  -1   4   7      464.55      454.79      6.75 o 
   0   4   7       74.43       76.10      2.35 o 
   1   4   7      530.64      528.45      9.26 o 
   2   4   7      125.55      121.56      3.15 o 
   3   4   7      285.66      264.61      4.87 o 
   4   4   7      634.21      610.46      8.75 o 
   5   4   7       25.44       27.54      1.72 o 
   6   4   7      239.35      219.49      5.08 o 
   7   4   7      130.02      116.47      3.30 o 
   8   4   7       36.83       36.87      2.54 o 
   9   4   7       44.01       41.15      2.14 o 
  10   4   7       27.35       25.81      1.87 o 
  11   4   7       33.91       32.34      2.50 o 
  12   4   7       28.19       25.82      1.96 o 
 -13   5   7       10.80        7.83      3.80 o 
 -12   5   7       38.67       42.67      2.64 o 
 -11   5   7        0.95        0.15      1.00 o 
 -10   5   7       21.99       21.64      1.93 o 
  -9   5   7        3.83        3.27      1.09 o 
  -8   5   7      167.48      167.72      4.35 o 
  -7   5   7       29.25       27.44      2.57 o 
  -6   5   7        1.57        0.95      2.95 o 
  -5   5   7       31.81       31.00      2.38 o 
  -4   5   7       69.96       69.18      3.29 o 
  -3   5   7       88.85       89.45      4.81 o 
  -2   5   7       21.90       18.23      2.08 o 
  -1   5   7       34.38       33.20      2.36 o 
   0   5   7       26.54       24.06      1.56 o 
   1   5   7      108.55      108.91      2.95 o 
   2   5   7       25.88       23.40      1.59 o 
   3   5   7        6.60       12.62      1.38 o 
   4   5   7        0.02        0.15      0.90 o 
   5   5   7      123.71      120.60      3.42 o 
   6   5   7        6.34        8.25      2.14 o 
   7   5   7       17.45       17.60      1.62 o 
   8   5   7       40.06       37.09      2.17 o 
   9   5   7       11.14       10.63      1.47 o 
  10   5   7       13.18       12.34      1.56 o 
  11   5   7        7.30        6.65      1.34 o 
 -12   6   7        4.08        4.09      1.43 o 
 -11   6   7        3.61        1.57      1.20 o 
 -10   6   7        0.33        0.45      1.64 o 
  -9   6   7       28.02       31.61      2.70 o 
  -8   6   7       18.42       15.20      2.10 o 
  -7   6   7        0.85        1.85      1.28 o 
  -6   6   7        3.10        3.42      1.31 o 
  -5   6   7       15.15       13.95      1.95 o 
  -4   6   7        2.29        1.83      1.26 o 
  -3   6   7       23.31       23.36      2.29 o 
  -2   6   7        0.05        0.68      1.14 o 
  -1   6   7        9.10        8.25      1.47 o 
   0   6   7       49.60       45.16      1.84 o 
   1   6   7       41.70       41.83      2.06 o 
   2   6   7       67.07       67.95      2.60 o 
   3   6   7       60.24       48.26      2.26 o 
   4   6   7        2.06        3.50      1.16 o 
   5   6   7        0.08        0.33      1.22 o 
   6   6   7        5.88        4.36      1.19 o 
   7   6   7        6.20        5.53      1.26 o 
   8   6   7       11.29       11.40      1.59 o 
   9   6   7        0.15        2.17      1.19 o 
  10   6   7        0.87        0.34      1.39 o 
 -10   7   7        5.14       12.03      2.31 o 
  -9   7   7        0.02        2.55      1.49 o 
  -8   7   7      120.13      123.85      5.00 o 
  -7   7   7       34.77       33.48      3.84 o 
  -6   7   7       13.38       18.77      2.33 o 
  -5   7   7       12.63       15.38      2.10 o 
  -4   7   7       18.29       15.61      2.17 o 
  -3   7   7      155.39      156.24      7.05 o 
  -2   7   7       38.10       33.60      3.58 o 
  -1   7   7       37.33       36.27      2.93 o 
   0   7   7        0.08        0.02      0.71 o 
   1   7   7        7.51        4.39      0.98 o 
   2   7   7        1.07        1.56      0.92 o 
   3   7   7        1.37        1.17      1.42 o 
   4   7   7      100.50       85.17      3.16 o 
   5   7   7      115.11      112.45      3.89 o 
   6   7   7       10.70       12.56      2.26 o 
   7   7   7        9.53       11.72      1.87 o 
   8   7   7        4.19        5.12      1.40 o 
  -7   8   7       25.68       31.26      2.93 o 
  -6   8   7       22.54       20.77      4.55 o 
  -5   8   7        0.98        0.30      1.27 o 
  -4   8   7       62.37       63.99      3.73 o 
  -3   8   7       18.89       16.72      2.35 o 
  -2   8   7       17.81       20.03      3.47 o 
  -1   8   7        8.00        8.19      1.83 o 
   0   8   7       11.82       13.09      4.21 o 
   1   8   7       26.76       28.26      2.86 o 
   2   8   7        5.63        6.40      1.30 o 
   3   8   7       26.52       27.84      2.12 o 
   4   8   7        9.31        7.05      1.43 o 
 -15   0   8      130.65      115.98      7.68 o 
 -14   0   8        6.43        5.82      2.46 o 
 -13   0   8       70.70       66.90      5.44 o 
 -12   0   8        5.56        5.74      2.31 o 
 -11   0   8        0.04        0.07      1.57 o 
 -10   0   8        0.40        4.55      1.86 o 
  -9   0   8       90.24       84.95      5.07 o 
  -8   0   8       31.40       31.77      3.13 o 
  -7   0   8     1207.87     1162.52     19.61 o 
  -6   0   8      448.23      453.10      8.16 o 
  -5   0   8        8.53       11.02      1.21 o 
  -4   0   8      160.44      179.62      4.29 o 
  -3   0   8      698.14      699.62     10.91 o 
  -2   0   8       91.56       88.23      5.52 o 
  -1   0   8      961.82      952.32     13.87 o 
   0   0   8      238.60      228.50      4.77 o 
   1   0   8       13.49        9.92      1.60 o 
   2   0   8      198.14      226.42      9.88 o 
   3   0   8     1839.77     1873.88     25.29 o 
   4   0   8       31.24       29.31      2.54 o 
   5   0   8     1329.15     1308.27     26.33 o 
   6   0   8      160.08      164.16      5.97 o 
   7   0   8        1.55        1.34      1.42 o 
   8   0   8      534.26      536.76     13.42 o 
   9   0   8       69.75       57.65      3.80 o 
  10   0   8       86.39       94.64      4.85 o 
  11   0   8        0.52        2.46      1.57 o 
  12   0   8       64.63       73.84      4.55 o 
  13   0   8        1.66        5.89      2.09 o 
 -15   1   8       11.04        8.86      2.17 o 
 -14   1   8       23.99       30.28      3.03 o 
 -13   1   8        7.19        5.03      1.69 o 
 -12   1   8       14.24       18.85      2.34 o 
 -11   1   8        0.71        5.93      2.05 o 
 -10   1   8       24.78       21.16      2.16 o 
  -9   1   8       43.93       48.94      2.89 o 
  -8   1   8        7.49        5.80      1.00 o 
  -7   1   8      385.23      369.83      6.63 o 
  -6   1   8       59.29       60.29      2.18 o 
  -5   1   8      378.03      381.80      5.05 o 
  -4   1   8       32.76       37.92      1.77 o 
  -3   1   8      354.40      353.83      4.64 o 
  -2   1   8      212.24      200.21      3.14 o 
  -1   1   8       46.94       48.58      1.43 o 
   0   1   8       78.83       54.30      1.50 o 
   1   1   8       54.72       56.58      1.53 o 
   2   1   8      311.11      308.27      4.22 o 
   3   1   8      105.54      100.40      2.42 o 
   4   1   8      898.36      879.40     10.77 o 
   5   1   8       62.90       68.87      2.69 o 
   6   1   8      308.03      319.49     11.34 o 
   7   1   8      170.11      172.15      4.48 o 
   8   1   8        2.47        7.50      1.34 o 
   9   1   8       79.33       89.13      5.22 o 
  10   1   8        0.79       -0.20      1.03 o 
  11   1   8       14.02       17.19      1.81 o 
  12   1   8       25.88       35.95      3.13 o 
  13   1   8       40.49       44.09      2.72 o 
 -15   2   8        1.96        1.57      1.63 o 
 -14   2   8        1.90        0.97      1.43 o 
 -13   2   8       22.91       18.63      4.18 o 
 -12   2   8       17.30       18.14      2.34 o 
 -11   2   8        1.02        1.04      1.15 o 
 -10   2   8        0.01        0.11      0.97 o 
  -9   2   8       36.91       36.88      2.02 o 
  -8   2   8       84.76       84.00      2.81 o 
  -7   2   8      194.75      185.13      4.15 o 
  -6   2   8      384.12      368.57      8.27 o 
  -5   2   8      319.57      307.80      5.38 o 
  -4   2   8        7.05        8.79      0.77 o 
  -3   2   8      156.83      155.71      2.73 o 
  -2   2   8       32.77       33.34      1.24 o 
  -1   2   8      144.94      144.94      2.58 o 
   0   2   8       80.24       84.42      1.90 o 
   1   2   8       33.28       30.30      1.47 o 
   2   2   8        1.17        1.00      0.73 o 
   3   2   8       31.34       35.41      2.01 o 
   4   2   8      534.09      513.81      8.97 o 
   5   2   8      647.90      642.56     10.74 o 
   6   2   8      182.90      201.72      5.63 o 
   7   2   8       15.92       15.03      1.72 o 
   8   2   8      132.38      130.63      4.07 o 
   9   2   8       23.35       24.48      4.10 o 
  10   2   8      105.07      103.41      3.76 o 
  11   2   8        1.79        0.07      1.13 o 
  12   2   8       16.72       12.97      1.81 o 
  13   2   8        9.81        8.70      1.66 o 
 -14   3   8        9.84       12.88      2.34 o 
 -13   3   8        1.43        4.39      1.73 o 
 -12   3   8       37.35       32.11      3.80 o 
 -11   3   8       14.70       17.24      2.18 o 
 -10   3   8       49.15       51.08      2.49 o 
  -9   3   8      123.17      110.37      3.41 o 
  -8   3   8        0.36        1.38      1.10 o 
  -7   3   8      298.79      288.23      5.59 o 
  -6   3   8      166.78      176.39      4.10 o 
  -5   3   8       19.96       18.54      1.42 o 
  -4   3   8        8.12        6.21      1.13 o 
  -3   3   8       22.52       23.63      1.33 o 
  -2   3   8      163.12      157.14      4.13 o 
  -1   3   8        8.23        6.13      0.87 o 
   0   3   8      222.24      238.54      4.38 o 
   1   3   8       57.21       52.90      1.93 o 
   2   3   8      159.85      153.32      4.09 o 
   3   3   8      293.77      296.80      6.25 o 
   4   3   8      115.32      111.37      3.65 o 
   5   3   8      406.65      393.73      7.77 o 
   6   3   8      198.78      192.06      4.99 o 
   7   3   8        8.95        6.83      1.15 o 
   8   3   8       17.74       20.02      1.60 o 
   9   3   8        3.40        0.75      0.92 o 
  10   3   8        0.15        0.00      1.18 o 
  11   3   8       10.46       10.43      1.40 o 
  12   3   8        9.10        9.50      2.24 o 
 -14   4   8        0.92       -0.59      2.09 o 
 -13   4   8       16.20       16.04      2.40 o 
 -12   4   8        0.18        0.78      1.31 o 
 -11   4   8       22.16       19.69      1.88 o 
 -10   4   8       63.81       62.58      2.78 o 
  -9   4   8        0.33        0.10      0.82 o 
  -8   4   8       57.43       56.20      2.72 o 
  -7   4   8       69.53       55.95      2.49 o 
  -6   4   8       30.48       29.85      1.88 o 
  -5   4   8       21.16       23.66      2.11 o 
  -4   4   8      370.12      349.61      7.82 o 
  -3   4   8       30.45       27.61      2.24 o 
  -2   4   8        3.90        5.09      0.91 o 
  -1   4   8      106.57       95.86      2.68 o 
   0   4   8       50.62       46.57      1.98 o 
   1   4   8      421.53      406.14     10.03 o 
   2   4   8        2.70        4.42      1.22 o 
   3   4   8       75.63       76.51      3.03 o 
   4   4   8       15.41       20.47      1.53 o 
   5   4   8       90.72       89.18      3.23 o 
   6   4   8        8.39        8.37      1.25 o 
   7   4   8       16.87       12.54      1.42 o 
   8   4   8      133.84      137.19      3.76 o 
   9   4   8        4.02        1.75      0.95 o 
  10   4   8        0.75        0.35      1.10 o 
  11   4   8        1.16        0.45      1.00 o 
 -12   5   8      102.45      105.35      3.94 o 
 -11   5   8        9.94       12.32      1.73 o 
 -10   5   8       44.07       44.46      2.55 o 
  -9   5   8       62.10       63.02      4.78 o 
  -8   5   8        9.93        8.45      1.74 o 
  -7   5   8       98.25      104.03      6.12 o 
  -6   5   8        0.20        0.10      1.03 o 
  -5   5   8       94.28       87.85      3.81 o 
  -4   5   8       65.12       62.25      3.30 o 
  -3   5   8      480.72      464.36      9.88 o 
  -2   5   8      425.86      406.98      9.05 o 
  -1   5   8        0.78        4.14      0.97 o 
   0   5   8      349.44      336.18      7.15 o 
   1   5   8        5.83        8.33      1.19 o 
   2   5   8       56.37       50.62      2.61 o 
   3   5   8       27.24       29.01      2.37 o 
   4   5   8        6.64        7.18      1.19 o 
   5   5   8       99.47       97.91      3.14 o 
   6   5   8       76.06       64.86      2.64 o 
   7   5   8      116.13      101.34      4.25 o 
   8   5   8        6.22        2.75      1.28 o 
   9   5   8      100.09      107.11      3.55 o 
  10   5   8       27.88       24.26      1.99 o 
 -11   6   8       73.08       76.42      4.47 o 
 -10   6   8       11.03       10.40      1.95 o 
  -9   6   8        1.33        2.22      1.32 o 
  -8   6   8        1.59        1.12      1.31 o 
  -7   6   8       10.05        8.84      4.21 o 
  -6   6   8      145.79      138.05      5.93 o 
  -5   6   8       13.66       13.52      4.44 o 
  -4   6   8      195.35      194.61      6.14 o 
  -3   6   8      124.91      129.90      4.94 o 
  -2   6   8       71.89       66.84      3.56 o 
  -1   6   8      184.58      180.36      5.88 o 
   0   6   8        0.51        0.76      1.11 o 
   1   6   8      166.34      158.00      4.49 o 
   2   6   8        3.84        1.70      0.95 o 
   3   6   8       50.01       53.56      2.39 o 
   4   6   8        0.80        0.28      0.94 o 
   5   6   8      162.58      166.23      4.34 o 
   6   6   8      118.60      112.17      3.64 o 
   7   6   8        0.11        0.21      1.08 o 
   8   6   8       92.61       95.75      3.48 o 
  -8   7   8       15.25        7.52      1.86 o 
  -7   7   8        5.04        3.54      1.86 o 
  -6   7   8        4.36        2.35      1.47 o 
  -5   7   8       73.74       72.60      6.23 o 
  -4   7   8        0.03       -0.27      1.34 o 
  -3   7   8      166.09      167.05      5.95 o 
  -2   7   8       56.65       58.56      3.58 o 
  -1   7   8       23.20       24.40      2.56 o 
   0   7   8        4.72        7.95      1.81 o 
   1   7   8        7.94        8.69      1.19 o 
   2   7   8       45.49       52.07      2.98 o 
   3   7   8       17.51       14.05      1.75 o 
   4   7   8       16.51       22.02      1.91 o 
   5   7   8        3.78        4.09      1.25 o 
   6   7   8       74.40       72.03      3.11 o 
  -4   8   8        1.21        2.09      1.45 o 
  -3   8   8       12.32       11.42      2.15 o 
  -2   8   8        8.50       17.09      4.77 o 
  -1   8   8        6.95        2.83      1.65 o 
   0   8   8        9.49        9.25      3.92 o 
   1   8   8        6.09        7.24      1.90 o 
   2   8   8        3.08        1.84      0.96 o 
 -15   1   9       17.50       16.11      2.63 o 
 -14   1   9       18.57       21.16      3.17 o 
 -13   1   9        0.19        0.55      1.57 o 
 -12   1   9       18.46       22.79      2.53 o 
 -11   1   9        0.46       -0.12      1.31 o 
 -10   1   9      126.11      125.32      4.66 o 
  -9   1   9       33.41       35.86      2.58 o 
  -8   1   9       61.25       60.91      3.11 o 
  -7   1   9      109.89      106.06      3.08 o 
  -6   1   9      370.68      359.02      6.96 o 
  -5   1   9      156.14      160.79      3.32 o 
  -4   1   9       22.19       21.62      1.14 o 
  -3   1   9      290.00      277.70      4.09 o 
  -2   1   9        1.75        2.34      0.58 o 
  -1   1   9       60.39       62.29      1.69 o 
   0   1   9       29.64       26.78      1.18 o 
   1   1   9       16.66       18.49      1.07 o 
   2   1   9      428.02      428.56      5.52 o 
   3   1   9       28.86       27.82      1.76 o 
   4   1   9        0.21       -0.24      0.92 o 
   5   1   9       33.01       25.88      1.90 o 
   6   1   9      372.88      364.78      7.35 o 
   7   1   9      219.36      223.90      6.30 o 
   8   1   9       22.43       21.14      1.87 o 
   9   1   9        0.01        0.04      1.00 o 
  10   1   9       20.86       28.81      2.31 o 
  11   1   9       12.67       17.09      1.92 o 
  12   1   9        5.16        5.53      1.50 o 
 -14   2   9       11.34        9.12      2.57 o 
 -13   2   9       40.00       48.07      3.53 o 
 -12   2   9        4.91        4.99      1.68 o 
 -11   2   9       54.15       58.42      3.45 o 
 -10   2   9       21.26       29.75      2.76 o 
  -9   2   9      221.32      222.25      6.22 o 
  -8   2   9       52.20       52.26      2.31 o 
  -7   2   9      193.72      189.40      4.33 o 
  -6   2   9      174.11      176.29      4.10 o 
  -5   2   9       48.49       41.32      1.98 o 
  -4   2   9      370.22      380.41      5.16 o 
  -3   2   9        3.01        2.56      0.72 o 
  -2   2   9      253.88      253.66      3.86 o 
  -1   2   9      109.04      110.79      2.33 o 
   0   2   9        5.10        3.98      0.84 o 
   1   2   9      270.67      271.07      4.80 o 
   2   2   9      133.50      155.81      3.51 o 
   3   2   9      637.17      656.47     10.96 o 
   4   2   9       30.36       35.32      2.83 o 
   5   2   9       12.36       11.54      3.10 o 
   6   2   9       52.10       50.47      3.88 o 
   7   2   9       80.20       75.60      3.17 o 
   8   2   9       91.31       96.31      4.25 o 
   9   2   9       58.77       59.44      3.05 o 
  10   2   9       18.10       18.56      1.98 o 
  11   2   9       42.16       53.41      2.99 o 
 -14   3   9      119.74      152.89      9.84 o 
 -13   3   9        1.04        1.16      1.47 o 
 -12   3   9      134.18      139.92      6.64 o 
 -11   3   9       50.05       54.44      3.42 o 
 -10   3   9      165.12      159.35      5.43 o 
  -9   3   9      109.98      109.81      3.53 o 
  -8   3   9      108.08      108.60      3.84 o 
  -7   3   9       30.18       35.77      2.04 o 
  -6   3   9      153.84      148.55      3.91 o 
  -5   3   9      532.63      524.65      8.17 o 
  -4   3   9       27.14       31.20      2.29 o 
  -3   3   9      144.09      148.04      3.30 o 
  -2   3   9      161.48      142.63      3.56 o 
  -1   3   9        1.56        0.40      0.78 o 
   0   3   9       54.41       55.09      3.19 o 
   1   3   9      190.29      180.23      3.92 o 
   2   3   9      242.00      241.67      4.72 o 
   3   3   9       33.26       36.11      3.92 o 
   4   3   9      451.60      435.89      8.45 o 
   5   3   9       35.75       30.37      2.15 o 
   6   3   9      111.77      106.75      3.80 o 
   7   3   9      166.02      165.88      4.90 o 
   8   3   9        1.05        0.30      1.16 o 
   9   3   9       39.20       44.06      2.72 o 
  10   3   9        0.61        1.63      1.13 o 
  11   3   9        0.15        1.80      1.24 o 
 -13   4   9       92.55       96.20      7.64 o 
 -12   4   9        5.32        4.72      1.68 o 
 -11   4   9       11.48       15.25      2.21 o 
 -10   4   9       30.86       29.48      2.18 o 
  -9   4   9       29.18       29.96      2.72 o 
  -8   4   9       77.15       84.51      3.17 o 
  -7   4   9       27.43       24.11      2.68 o 
  -6   4   9      131.18      120.48      4.47 o 
  -5   4   9       93.97      103.46      6.64 o 
  -4   4   9       78.13       75.13      3.55 o 
  -3   4   9      164.17      159.70      5.13 o 
  -2   4   9      457.59      455.63      7.08 o 
  -1   4   9      319.64      299.88      5.43 o 
   0   4   9      301.71      311.87      5.60 o 
   1   4   9      100.69       90.77      2.81 o 
   2   4   9        0.44        0.51      0.82 o 
   3   4   9        5.32        2.16      1.42 o 
   4   4   9        2.79        2.98      1.15 o 
   5   4   9        8.45       11.00      2.50 o 
   6   4   9       60.44       51.70      2.81 o 
   7   4   9       25.39       19.93      4.33 o 
   8   4   9       29.47       26.82      2.27 o 
   9   4   9        0.83       -0.60      2.87 o 
  10   4   9       51.05       47.87      2.52 o 
 -11   5   9        1.06        1.71      1.41 o 
 -10   5   9        2.78        3.21      1.55 o 
  -9   5   9        4.23        2.41      1.53 o 
  -8   5   9       12.66       14.56      2.08 o 
  -7   5   9        4.14        2.09      1.37 o 
  -6   5   9        6.13        4.74      1.59 o 
  -5   5   9       34.84       36.08      8.28 o 
  -4   5   9        0.21       -0.06      1.16 o 
  -3   5   9      114.01      123.30      4.72 o 
  -2   5   9        1.60       -0.04      1.09 o 
  -1   5   9        1.75        4.42      1.06 o 
   0   5   9        0.03        5.06      4.52 o 
   1   5   9        4.95        5.23      1.62 o 
   2   5   9        8.93        9.25      1.24 o 
   3   5   9        1.89        3.25      1.31 o 
   4   5   9       54.72       50.04      2.81 o 
   5   5   9        1.42        0.56      1.20 o 
   6   5   9        0.77       -0.27      1.03 o 
   7   5   9       26.66       28.14      2.02 o 
   8   5   9        0.02       -0.39      0.94 o 
   9   5   9       45.06       56.38      2.79 o 
 -10   6   9        1.14        1.58      1.57 o 
  -9   6   9        2.23        3.84      1.57 o 
  -8   6   9        7.72        4.56      1.61 o 
  -7   6   9        0.38        2.42      1.28 o 
  -6   6   9        2.81        1.60      1.44 o 
  -5   6   9       12.84       10.68      3.62 o 
  -4   6   9       16.47       20.99      2.45 o 
  -3   6   9       25.96       23.49      2.51 o 
  -2   6   9       27.18       33.55      4.10 o 
  -1   6   9       26.18       17.64      3.92 o 
   0   6   9        7.44        6.73      1.68 o 
   1   6   9        0.26        0.91      0.94 o 
   2   6   9        6.55        3.44      1.27 o 
   3   6   9       11.73       11.49      1.77 o 
   4   6   9        0.88       -1.35      0.93 o 
   5   6   9        3.70        3.15      1.20 o 
   6   6   9       26.48       29.54      2.16 o 
   7   6   9       14.32       14.76      1.73 o 
  -7   7   9       56.98       61.43      3.85 o 
  -6   7   9        0.43       -0.45      1.31 o 
  -5   7   9       23.56       29.40      3.43 o 
  -4   7   9        9.59       11.38      3.39 o 
  -3   7   9        8.61       11.01      2.09 o 
  -2   7   9       25.52       24.09      2.70 o 
  -1   7   9        9.57        3.71      1.68 o 
   0   7   9       11.69       11.98      2.18 o 
   1   7   9        9.95       10.61      2.11 o 
   2   7   9        0.81        1.74      1.10 o 
   3   7   9        0.74        0.09      0.85 o 
   4   7   9       10.64       13.19      1.63 o 
 -14   0  10       13.00       13.50      3.51 o 
 -13   0  10       89.40      105.38      7.09 o 
 -12   0  10       11.57       12.08      3.13 o 
 -11   0  10      178.28      193.32      8.87 o 
 -10   0  10        2.08        5.67      2.31 o 
  -9   0  10       70.58       56.31      4.55 o 
  -8   0  10        2.61        1.64      1.49 o 
  -7   0  10       23.23       23.34      2.91 o 
  -6   0  10       60.67       67.42      4.47 o 
  -5   0  10       16.49       17.30      1.98 o 
  -4   0  10     1149.17     1105.14     16.71 o 
  -3   0  10      244.36      251.46      5.69 o 
  -2   0  10       52.54       53.15      2.43 o 
  -1   0  10      700.43      676.29     11.10 o 
   0   0  10        0.07        0.48      1.94 o 
   1   0  10      478.07      458.25      8.69 o 
   2   0  10        2.77        1.36      1.04 o 
   3   0  10      144.03      141.81      4.09 o 
   4   0  10      362.33      366.48     11.78 o 
   5   0  10      325.56      289.52      9.10 o 
   6   0  10       58.12       58.85      4.03 o 
   7   0  10      170.26      157.44      6.64 o 
   8   0  10      627.42      669.30     16.78 o 
   9   0  10       95.05      116.28      5.89 o 
  10   0  10        0.02        3.80      2.09 o 
  11   0  10       17.54       24.31      3.36 o 
 -14   1  10       17.58       18.25      2.79 o 
 -13   1  10        1.47        2.24      2.27 o 
 -12   1  10       21.06       18.30      2.50 o 
 -11   1  10       72.31       66.73      3.72 o 
 -10   1  10       27.51       33.83      2.79 o 
  -9   1  10       57.71       59.84      3.73 o 
  -8   1  10        2.54        0.02      2.01 o 
  -7   1  10        0.04        0.27      0.93 o 
  -6   1  10      275.89      276.07      5.34 o 
  -5   1  10      632.10      620.14      9.00 o 
  -4   1  10      203.27      189.73      3.43 o 
  -3   1  10       52.50       51.57      1.74 o 
  -2   1  10      167.93      165.43      3.09 o 
  -1   1  10        9.33       10.68      1.20 o 
   0   1  10      465.31      466.52      5.98 o 
   1   1  10       20.24       20.77      2.59 o 
   2   1  10      152.61      156.94      3.58 o 
   3   1  10        0.41       -0.16      0.71 o 
   4   1  10       90.71       82.44      2.66 o 
   5   1  10        7.86       11.10      1.58 o 
   6   1  10      199.79      194.77      5.21 o 
   7   1  10      270.15      282.47      6.61 o 
   8   1  10      105.53      109.77      4.06 o 
   9   1  10       53.87       66.84      3.24 o 
  10   1  10       34.38       44.51      2.85 o 
  11   1  10        6.26        5.72      2.61 o 
 -13   2  10       20.85       19.36      2.95 o 
 -12   2  10        7.05        6.18      1.84 o 
 -11   2  10       11.96       11.91      2.06 o 
 -10   2  10       33.56       31.97      2.74 o 
  -9   2  10       20.07       17.08      2.14 o 
  -8   2  10        1.35        1.11      1.16 o 
  -7   2  10        1.66       -0.19      0.78 o 
  -6   2  10        7.04        6.01      1.70 o 
  -5   2  10        0.23        0.15      0.93 o 
  -4   2  10       17.16       20.81      2.83 o 
  -3   2  10       78.91       77.76      2.11 o 
  -2   2  10        2.02        1.56      0.76 o 
  -1   2  10       15.85       13.41      1.25 o 
   0   2  10      259.23      234.26      5.08 o 
   1   2  10      209.34      213.27      4.35 o 
   2   2  10        0.10        0.91      0.79 o 
   3   2  10        0.02       -1.01      0.74 o 
   4   2  10      125.49      118.52      3.84 o 
   5   2  10        0.56       -1.28      0.93 o 
   6   2  10      121.56      114.77      3.94 o 
   7   2  10       14.46       16.35      1.87 o 
   8   2  10       60.22       56.35      3.58 o 
   9   2  10        1.67        3.89      1.42 o 
  10   2  10        1.87        2.83      1.42 o 
 -12   3  10       10.18       10.60      2.14 o 
 -11   3  10       12.54        7.09      1.85 o 
 -10   3  10       17.34       17.32      2.29 o 
  -9   3  10       10.81       11.47      1.92 o 
  -8   3  10        2.18        2.53      1.03 o 
  -7   3  10       29.73       30.47      2.05 o 
  -6   3  10       55.53       56.27      2.56 o 
  -5   3  10        2.61        1.83      1.21 o 
  -4   3  10       94.85       88.75      3.79 o 
  -3   3  10       88.20       92.09      4.70 o 
  -2   3  10       21.92       22.32      1.54 o 
  -1   3  10       19.32       21.38      1.55 o 
   0   3  10      359.64      348.99      6.00 o 
   1   3  10      100.07       94.62      2.86 o 
   2   3  10       68.03       72.02      2.59 o 
   3   3  10        7.58        6.47      1.15 o 
   4   3  10       17.37       14.99      3.28 o 
   5   3  10        0.01       -1.38      0.92 o 
   6   3  10        1.99        1.41      1.18 o 
   7   3  10        7.84        7.31      1.57 o 
   8   3  10        0.68        2.27      1.27 o 
   9   3  10        0.10       -1.58      1.05 o 
 -11   4  10       15.46       16.00      2.35 o 
 -10   4  10        2.16        4.14      1.60 o 
  -9   4  10       31.66       29.05      2.69 o 
  -8   4  10       86.80       92.69      4.21 o 
  -7   4  10        0.02       -0.47      1.21 o 
  -6   4  10        4.00        3.46      1.38 o 
  -5   4  10       24.55       26.61      4.18 o 
  -4   4  10        0.02       -0.19      1.13 o 
  -3   4  10       38.93       43.04      5.37 o 
  -2   4  10       48.44       48.88      6.26 o 
  -1   4  10      125.51      122.35      5.85 o 
   0   4  10        2.19        1.45      0.92 o 
   1   4  10       35.15       32.49      2.61 o 
   2   4  10        0.16        0.77      0.90 o 
   3   4  10       49.95       42.47      3.61 o 
   4   4  10       97.21       97.16      3.74 o 
   5   4  10        9.29       10.47      1.67 o 
   6   4  10        0.96        0.55      1.13 o 
   7   4  10        8.73        8.52      1.72 o 
   8   4  10        0.02       -0.07      1.16 o 
 -10   5  10        0.35       -0.12      2.09 o 
  -9   5  10        6.81        8.46      2.24 o 
  -8   5  10        0.00        0.06      1.23 o 
  -7   5  10       93.42       95.70      4.41 o 
  -6   5  10       29.93       24.26      2.80 o 
  -5   5  10       21.99       17.70      2.36 o 
  -4   5  10       56.61       54.22      3.36 o 
  -3   5  10       94.55       91.64      4.22 o 
  -2   5  10       52.01       55.61      3.36 o 
  -1   5  10        0.02        0.05      1.57 o 
   0   5  10       56.06       52.71      2.35 o 
   1   5  10       54.75       46.31      2.28 o 
   2   5  10       18.32       16.27      1.83 o 
   3   5  10        0.65       -1.15      0.85 o 
   4   5  10       39.04       44.66      4.81 o 
   5   5  10       46.64       50.49      3.03 o 
   6   5  10        2.25        5.85      2.42 o 
   7   5  10       36.03       41.22      2.85 o 
  -8   6  10       43.93       46.76      3.49 o 
  -7   6  10        1.99        2.36      1.54 o 
  -6   6  10       39.93       41.25      3.26 o 
  -5   6  10       19.60       17.09      2.38 o 
  -4   6  10        6.72        6.09      1.76 o 
  -3   6  10        8.75        8.43      1.91 o 
  -2   6  10      100.41       93.98      4.52 o 
  -1   6  10      154.06      146.91      6.67 o 
   0   6  10        9.82        5.15      1.69 o 
   1   6  10       21.28       22.99      1.82 o 
   2   6  10        1.36        1.59      1.03 o 
   3   6  10       25.47       30.43      2.11 o 
   4   6  10       47.64       46.42      2.97 o 
   5   6  10       13.61       14.55      2.07 o 
  -3   7  10       17.40       15.92      2.47 o 
  -2   7  10       15.07       16.25      2.44 o 
  -1   7  10        8.11        8.27      2.03 o 
   0   7  10       58.33       66.76      4.15 o 
 -12   1  11       70.32       77.56      4.62 o 
 -11   1  11        1.07       -1.35      1.21 o 
 -10   1  11       30.13       37.45      4.10 o 
  -9   1  11       16.85       20.91      2.32 o 
  -8   1  11        1.23        1.04      1.16 o 
  -7   1  11       64.47       56.42      3.06 o 
  -6   1  11       48.95       45.01      2.24 o 
  -5   1  11      155.84      153.46      3.87 o 
  -4   1  11       43.37       50.02      2.29 o 
  -3   1  11       30.33       26.72      1.42 o 
  -2   1  11      109.86      107.06      2.59 o 
  -1   1  11       75.75       72.50      2.12 o 
   0   1  11       59.02       59.91      2.75 o 
   1   1  11       84.71       78.50      2.61 o 
   2   1  11      172.25      165.78      3.84 o 
   3   1  11       25.31       24.64      1.66 o 
   4   1  11       84.28       91.03      2.95 o 
   5   1  11        1.24        1.20      0.98 o 
   6   1  11        0.69        0.11      1.68 o 
   7   1  11       44.91       54.67      3.02 o 
   8   1  11        1.00        4.27      1.50 o 
   9   1  11        5.16        7.13      1.75 o 
 -12   2  11       15.20       15.59      4.96 o 
 -11   2  11       62.33       72.09      4.66 o 
 -10   2  11       49.88       67.48      5.11 o 
  -9   2  11       61.34       51.69      3.32 o 
  -8   2  11      156.11      166.52      5.63 o 
  -7   2  11        5.36        5.41      1.20 o 
  -6   2  11       36.33       42.82      2.27 o 
  -5   2  11       71.67       67.64      3.02 o 
  -4   2  11      274.25      280.71      6.96 o 
  -3   2  11      266.86      257.82      6.56 o 
  -2   2  11       74.45       83.07      2.70 o 
  -1   2  11      310.17      315.44      5.67 o 
   0   2  11       32.81       38.98      2.06 o 
   1   2  11       67.70       68.59      3.04 o 
   2   2  11       26.71       21.96      1.85 o 
   3   2  11       96.18       98.11      3.03 o 
   4   2  11       13.58       14.33      1.47 o 
   5   2  11        0.03       -1.19      0.80 o 
   6   2  11        8.15        9.81      1.68 o 
   7   2  11       23.12       22.18      2.18 o 
   8   2  11      126.94      122.29      4.47 o 
   9   2  11      105.37      112.74      4.41 o 
 -11   3  11       43.29       48.38      3.50 o 
 -10   3  11       30.43       34.85      2.98 o 
  -9   3  11       36.32       41.87      3.11 o 
  -8   3  11       79.96       92.04      6.31 o 
  -7   3  11       37.13       40.70      2.98 o 
  -6   3  11        0.18       -1.07      1.07 o 
  -5   3  11       48.62       51.37      3.15 o 
  -4   3  11       11.31       13.52      1.97 o 
  -3   3  11        0.54        0.48      1.28 o 
  -2   3  11      192.05      190.83      5.79 o 
  -1   3  11       23.40       22.61      1.65 o 
   0   3  11      442.27      437.21      7.23 o 
   1   3  11        5.68       11.53      1.36 o 
   2   3  11        8.85       16.21      1.52 o 
   3   3  11        0.37       -1.06      0.71 o 
   4   3  11       88.56       99.51      3.22 o 
   5   3  11       21.37       24.37      2.22 o 
   6   3  11       49.22       59.42      3.18 o 
   7   3  11        9.48       14.27      1.96 o 
   8   3  11        0.97       -0.18      1.23 o 
 -10   4  11       12.83       13.80      3.21 o 
  -9   4  11        2.85        0.53      2.20 o 
  -8   4  11       20.49       23.67      3.80 o 
  -7   4  11       23.42       22.79      2.55 o 
  -6   4  11      155.10      170.13     11.30 o 
  -5   4  11        2.28       -0.57      2.83 o 
  -4   4  11      341.90      339.32      8.47 o 
  -3   4  11       70.79       71.26      3.79 o 
  -2   4  11       47.26       54.68      3.37 o 
  -1   4  11       16.66       15.28      2.11 o 
   0   4  11        5.21        1.79      0.94 o 
   1   4  11        2.71        4.75      1.38 o 
   2   4  11        0.14        0.59      0.89 o 
   3   4  11        2.55        1.35      0.99 o 
   4   4  11        0.01       -1.24      0.83 o 
   5   4  11       27.55       30.71      2.44 o 
   6   4  11       45.69       49.48      3.08 o 
   7   4  11        5.31        4.76      1.65 o 
  -8   5  11       11.84        9.08      1.99 o 
  -7   5  11       29.29       29.30      2.87 o 
  -6   5  11        0.73        0.41      1.83 o 
  -5   5  11        2.54        1.64      2.05 o 
  -4   5  11        0.51        0.85      1.28 o 
  -3   5  11       18.02       16.93      3.24 o 
  -2   5  11        6.32        6.22      1.74 o 
  -1   5  11       18.12       15.97      2.28 o 
   0   5  11       39.29       30.78      5.48 o 
   1   5  11        4.46        3.73      1.76 o 
   2   5  11        0.02       -0.15      0.93 o 
   3   5  11        0.25        1.09      1.04 o 
   4   5  11        8.94        8.21      1.44 o 
   5   5  11       34.12       38.08      2.83 o 
  -5   6  11        4.61        3.36      1.61 o 
  -4   6  11        2.71        0.52      1.35 o 
  -3   6  11        0.86        0.77      1.35 o 
  -2   6  11        0.36        0.47      1.42 o 
  -1   6  11        0.10       -0.93      1.27 o 
   0   6  11       12.81        9.12      2.01 o 
   1   6  11        4.31        1.95      1.52 o 
 -11   0  12        9.81       13.13      3.36 o 
 -10   0  12       68.65       87.11      5.97 o 
  -9   0  12        7.24        8.58      2.61 o 
  -8   0  12      211.26      192.05      8.43 o 
  -7   0  12       26.77       29.31      3.58 o 
  -6   0  12        0.27        0.82      1.57 o 
  -5   0  12        3.06        0.60      1.64 o 
  -4   0  12      297.76      285.14      6.75 o 
  -3   0  12      285.29      265.21      6.43 o 
  -2   0  12        1.31        2.98      1.24 o 
  -1   0  12      213.75      199.62      5.33 o 
   0   0  12      128.09      129.17      4.21 o 
   1   0  12      400.48      367.99     11.04 o 
   2   0  12       99.48      102.02      5.37 o 
   3   0  12       40.04       38.04      3.51 o 
   4   0  12      133.49      141.19      6.49 o 
   5   0  12        2.02        1.19      1.72 o 
   6   0  12        0.42       -1.64      1.34 o 
   7   0  12       18.53       14.84      2.91 o 
 -11   1  12       27.25       34.68      3.16 o 
 -10   1  12       26.74       27.17      2.74 o 
  -9   1  12       53.44       54.36      6.04 o 
  -8   1  12        0.10        0.68      1.25 o 
  -7   1  12       44.58       44.38      2.95 o 
  -6   1  12       25.32       26.70      3.95 o 
  -5   1  12        2.12        0.00      0.88 o 
  -4   1  12        2.92        2.48      1.01 o 
  -3   1  12      132.88      132.66      3.23 o 
  -2   1  12      218.22      214.62      4.61 o 
  -1   1  12        7.12        7.69      2.06 o 
   0   1  12      214.50      215.45      5.12 o 
   1   1  12       42.30       46.75      2.78 o 
   2   1  12       21.04       22.20      2.01 o 
   3   1  12       32.08       38.19      2.53 o 
   4   1  12        2.35        2.15      1.06 o 
   5   1  12       57.24       65.55      3.27 o 
   6   1  12        0.13        1.59      1.28 o 
   7   1  12        6.92        5.72      1.66 o 
 -10   2  12        0.76       -0.70      2.39 o 
  -9   2  12        1.19        2.36      1.47 o 
  -8   2  12        0.01       -0.56      2.31 o 
  -7   2  12        5.20        4.70      1.54 o 
  -6   2  12        5.00        5.05      1.47 o 
  -5   2  12        2.24       -0.03      1.18 o 
  -4   2  12       14.05       17.41      2.42 o 
  -3   2  12       26.58       30.17      2.50 o 
  -2   2  12       92.05       96.74      3.08 o 
  -1   2  12       51.73       53.04      2.66 o 
   0   2  12        5.94        5.46      1.43 o 
   1   2  12        4.65        4.46      1.07 o 
   2   2  12       30.43       32.45      1.99 o 
   3   2  12       10.98       11.29      2.34 o 
   4   2  12        1.76        1.66      1.02 o 
   5   2  12       26.72       23.19      2.04 o 
   6   2  12        0.45        0.68      1.10 o 
   7   2  12        3.99        0.89      1.55 o 
  -9   3  12        0.76       -0.67      1.79 o 
  -8   3  12       22.49       21.18      3.51 o 
  -7   3  12       43.46       45.28      3.21 o 
  -6   3  12        0.91       -0.26      1.75 o 
  -5   3  12        6.43        4.49      1.71 o 
  -4   3  12      307.39      337.69     13.84 o 
  -3   3  12        0.48        3.49      3.32 o 
  -2   3  12        1.46        2.12      1.32 o 
  -1   3  12        0.28        0.14      1.02 o 
   0   3  12       10.45       12.59      1.97 o 
   1   3  12        0.88        0.71      1.35 o 
   2   3  12       10.27       11.59      1.57 o 
   3   3  12        0.06       -0.17      0.89 o 
   4   3  12        0.38       -0.96      0.92 o 
   5   3  12        0.17       -1.91      1.43 o 
   6   3  12        3.47        3.93      1.69 o 
  -8   4  12        1.36        2.70      1.59 o 
  -7   4  12        0.00       -1.47      1.27 o 
  -6   4  12        8.91       15.23      2.29 o 
  -5   4  12        1.34       -0.29      1.34 o 
  -4   4  12       21.78       30.25      5.37 o 
  -3   4  12       78.58       78.10      4.66 o 
  -2   4  12        5.85        5.74      1.68 o 
  -1   4  12        8.05       10.23      1.95 o 
   0   4  12        4.03        3.29      1.60 o 
   1   4  12       57.60       59.74      2.61 o 
   2   4  12        5.14        3.51      1.13 o 
   3   4  12        5.75        6.10      2.19 o 
   4   4  12        4.69        3.97      1.27 o 
  -5   5  12       15.58       19.90      2.63 o 
  -4   5  12        7.57        8.13      3.58 o 
  -3   5  12        2.30        4.44      2.39 o 
  -2   5  12       17.86       25.35      6.04 o 
  -1   5  12        6.94        5.51      1.78 o 
   0   5  12       36.62       35.90      3.88 o 
   1   5  12       19.63       17.92      2.54 o 
  -9   1  13       38.88       43.46      3.32 o 
  -8   1  13        2.58        4.04      1.57 o 
  -7   1  13       21.36       23.05      2.45 o 
  -6   1  13        8.72        6.27      1.69 o 
  -5   1  13       21.25       21.40      2.19 o 
  -4   1  13        2.18        1.45      1.27 o 
  -3   1  13        0.21        0.47      1.24 o 
  -2   1  13      135.24      135.01      3.76 o 
  -1   1  13        4.70        4.22      1.15 o 
   0   1  13       68.56       75.13      2.81 o 
   1   1  13        3.93        5.03      1.12 o 
   2   1  13        5.45        5.16      1.19 o 
   3   1  13       23.80       25.52      2.35 o 
   4   1  13        0.04       -0.33      1.15 o 
   5   1  13        0.26        1.14      1.94 o 
  -8   2  13       23.49       25.28      3.80 o 
  -7   2  13       16.47       11.86      2.98 o 
  -6   2  13       30.48       36.02      4.03 o 
  -5   2  13       14.65       21.97      2.42 o 
  -4   2  13      114.36      121.54      4.75 o 
  -3   2  13       87.55       95.68      4.19 o 
  -2   2  13        1.16        1.40      1.32 o 
  -1   2  13       61.15       69.45      4.59 o 
   0   2  13        4.01        4.90      1.58 o 
   1   2  13       64.94       66.73      2.73 o 
   2   2  13       56.68       56.60      2.67 o 
   3   2  13        0.35        1.27      1.03 o 
   4   2  13        6.40        5.16      1.29 o 
  -6   3  13       30.72       37.47      3.08 o 
  -5   3  13       18.37       18.55      2.40 o 
  -4   3  13       16.25       19.35      2.87 o 
  -3   3  13      155.67      161.52      5.69 o 
  -2   3  13       70.87       77.72      5.33 o 
  -1   3  13        5.64        4.20      1.62 o 
   0   3  13      109.28      117.24      5.43 o 
   1   3  13        4.95        5.70      1.23 o 
   2   3  13       51.94       64.35      3.11 o 
   3   3  13        1.28        1.99      1.16 o 
  -3   4  13        0.02        1.66      1.53 o 
  -2   4  13       50.24       51.65      4.85 o 
  -1   4  13       19.00       19.00      2.51 o 
  -5   0  14       52.66       53.70      4.62 o 
  -4   0  14       15.68       13.43      2.76 o 
  -2   0  14        0.22       -0.60      1.57 o 
  -1   0  14       40.81       37.59      3.88 o 
   0   0  14        0.41        2.68      1.94 o 
   1   0  14      121.36      117.92      6.41 o 
  -4   1  14       26.76       27.82      3.65 o 
  -3   1  14        2.64        1.17      1.29 o 
  -2   1  14       12.96       14.08      2.03 o 
  -1   1  14        0.36        0.45      1.02 o 
   0   1  14       18.13       15.42      3.02 o 
                                                 
